# Supplementary material for: (2,2′-Dimethyl-4,4′-bi-1,3-thia­zole-κ2 N,N′)bis(thio­cyanato-κS)mercury(II)
Source: Acta Crystallogr Sect E Struct Rep Online. 2009 Mar 6;65(Pt 4):m372. doi: 10.1107/S1600536809006904 (PMC2969049; doi:10.1107/S1600536809006904)
Supplement: Supplementary file 1 [file e-65-0m372-sup1.cif]

##############################################################################
###                                                                        ###
###        Electronic paper (Acta Crystallographica Section E)             ###
###                                                                        ###
##############################################################################
#                                                                            #
# This CIF contains the data in a paper accepted for publication in Acta     #
# Crystallographica Section E. It conforms to the requirements of Notes      #
# for Authors for Section E, and has been peer reviewed under the auspices   #
# of the IUCr Commission on Journals.                                        #
#                                                                            #
# Full details of the Crystallographic Information File format               #
# are given in the paper "The Crystallographic Information File (CIF):       #
# a New Standard Archive File for Crystallography" by S. R. Hall, F. H.      #
# Allen and I. D. Brown [Acta Cryst. (1991), A47, 655-685].                  #
#                                                                            #
# The current version of the core CIF dictionary is obtainable from          #
# ftp://ftp.iucr.org/pub/cif_core.dic. The current version number is 2.4.    #
#                                                                            #
# Software is freely available for graphical display of the structure(s) in  #
# this CIF.  For information consult the CIF home page http://www.iucr.org/  #
# cif/home.html                                                              #
#                                                                            #
# This file may be used for bona fide research purposes within the           #
# scientific community so long as proper attribution is given to the journal # 
# article from which it was obtained.                                        #
#                                                                            #
##############################################################################
                                             
data_global
_audit_creation_method     SHELXL-97
_journal_date_recd_electronic     2009-02-25
_journal_date_accepted     2009-02-25
_journal_name_full     'Acta Crystallographica, Section E'
_journal_year     2009
_journal_volume     65
_journal_issue      4
_journal_page_first     m372
_journal_page_last     m372
_journal_paper_category     QM
_journal_coeditor_code     XU2488
_publ_contact_author
;
     Dr. Seik Weng Ng
     Department of Chemistry
     University of Malaya
     50603 Kuala Lumpur
     Malaysia
;
_publ_contact_author_email     seikweng@um.edu.my
_publ_contact_author_fax     '03 7967 4193'
_publ_contact_author_phone     '03 7967 6778'
_publ_section_title
;\
(2,2'-Dimethyl-4,4'-bi-1,3-thiazole-\
\k^2^<i>N</i>,<i>N</i>')bis(thiocyanato-\k<i>S</i>)mercury(II)
;
loop_
    _publ_author_name
    _publ_author_address
    'Safari, Nasser'
;
Department of Chemistry
General Campus
Shahid Beheshti University
Tehran
Iran
;
    'Amani, Vahid'
;
Department of Chemistry
General Campus
Shahid Beheshti University
Tehran
Iran
;
    'Abedi, Anita'
;
Department of Chemistry
General Campus
Shahid Beheshti University
Tehran
Iran
;
    'Notash, Behrouz'
;
Department of Chemistry
General Campus
Shahid Beheshti University
Tehran
Iran
;
    'Ng, Seik Weng'
;
Department of Chemistry
University of Malaya
50603 Kuala Lumpur
Malaysia
;
data_I
_audit_creation_method     SHELXL-97
_chemical_name_systematic
;
(2,2'-Dimethyl-4,4'-bi-1,3-thiazole-
\k^2^<i>N</i>,<i>N</i>')bis(thiocyanato-\k<i>S</i>)mercury(II)
;
_chemical_name_common     ?
_chemical_formula_moiety     'C10 H8 Hg N4 S4'
_chemical_formula_sum     'C10 H8 Hg N4 S4'
_chemical_formula_iupac     '[Hg (N C S)2 (C8 H8 N2 S2)]'
_chemical_formula_weight     513.03
_chemical_melting_point     ?
_symmetry_cell_setting     Monoclinic
_symmetry_space_group_name_H-M     'P 21/c'
_symmetry_space_group_name_Hall     '-P 2ybc'
loop_
    _symmetry_equiv_pos_as_xyz
    'x, y, z'
    '-x, y+1/2, -z+1/2'
    '-x, -y, -z'
    'x, -y-1/2, z-1/2'
_cell_length_a     17.3764(3)
_cell_length_b     12.0534(2)
_cell_length_c     7.06010(10)
_cell_angle_alpha     90.00
_cell_angle_beta     100.6760(10)
_cell_angle_gamma     90.00
_cell_volume     1453.10(4)
_cell_formula_units_Z     4
_cell_measurement_reflns_used     4390
_cell_measurement_theta_min     2.4
_cell_measurement_theta_max     28.3
_cell_measurement_temperature     118(2)
_exptl_crystal_description     Block
_exptl_crystal_colour     Colorless
_exptl_crystal_size_max     0.22
_exptl_crystal_size_mid     0.06
_exptl_crystal_size_min     0.04
_exptl_crystal_density_diffrn     2.345
_exptl_crystal_density_meas     ?
_exptl_crystal_density_method     'not measured'
_exptl_crystal_F_000     960
_exptl_absorpt_coefficient_mu     11.156
_exptl_absorpt_correction_type     Multi-scan
_exptl_absorpt_process_details     '(SADABS; Sheldrick, 1996)'
_exptl_absorpt_correction_T_min     0.274
_exptl_absorpt_correction_T_max     0.640
_diffrn_ambient_temperature     118(2)
_diffrn_radiation_type     MoK\a
_diffrn_radiation_wavelength     0.71073
_diffrn_radiation_source     'fine-focus sealed tube'
_diffrn_radiation_monochromator     graphite
_diffrn_measurement_device_type     'Bruker SMART APEX'
_diffrn_measurement_method     \w
_diffrn_detector_area_resol_mean     ?
_diffrn_reflns_number     10030
_diffrn_reflns_av_R_equivalents     0.0302
_diffrn_reflns_av_sigmaI/netI     0.0336
_diffrn_reflns_theta_min     1.19
_diffrn_reflns_theta_max     27.50
_diffrn_reflns_theta_full     27.50
_diffrn_measured_fraction_theta_max     0.996
_diffrn_measured_fraction_theta_full     0.996
_diffrn_reflns_limit_h_min     -22
_diffrn_reflns_limit_h_max     22
_diffrn_reflns_limit_k_min     -15
_diffrn_reflns_limit_k_max     15
_diffrn_reflns_limit_l_min     -8
_diffrn_reflns_limit_l_max     9
_diffrn_standards_number     0
_diffrn_standards_interval_count     0
_diffrn_standards_interval_time     0
_diffrn_standards_decay_%     0
_reflns_number_total     3330
_reflns_number_gt     2982
_reflns_threshold_expression     I>2\s(I)
_refine_ls_structure_factor_coef     Fsqd
_refine_ls_matrix_type     full
_refine_ls_R_factor_all     0.0266
_refine_ls_R_factor_gt     0.0219
_refine_ls_wR_factor_gt     0.0479
_refine_ls_wR_factor_ref     0.0535
_refine_ls_goodness_of_fit_ref     1.041
_refine_ls_restrained_S_all     1.041
_refine_ls_number_reflns     3330
_refine_ls_number_parameters     174
_refine_ls_number_restraints     0
_refine_ls_hydrogen_treatment     constr
_refine_ls_weighting_scheme     calc
_refine_ls_weighting_details
         'calc w=1/[\s^2^(Fo^2^)+(0.0213P)^2^+2.1611P] where P=(Fo^2^+2Fc^2^)/3'
_atom_sites_solution_hydrogens     geom
_atom_sites_solution_primary     direct
_atom_sites_solution_secondary     difmap
_refine_ls_shift/su_max     0.001
_refine_ls_shift/su_mean     0.001
_refine_diff_density_max     1.166
_refine_diff_density_min     -1.315
_refine_ls_extinction_method     none
_refine_ls_extinction_coef     ?
loop_
    _atom_type_symbol
    _atom_type_description
    _atom_type_scat_dispersion_real
    _atom_type_scat_dispersion_imag
    _atom_type_scat_source
    'C' 'C' 0.0033 0.0016
                         'International Tables Vol C Tables 4.2.6.8 and 6.1.1.4'
    'H' 'H' 0.0000 0.0000
                         'International Tables Vol C Tables 4.2.6.8 and 6.1.1.4'
    'N' 'N' 0.0061 0.0033
                         'International Tables Vol C Tables 4.2.6.8 and 6.1.1.4'
    'S' 'S' 0.1246 0.1234
                         'International Tables Vol C Tables 4.2.6.8 and 6.1.1.4'
    'Hg' 'Hg' -2.3894 9.2266
                         'International Tables Vol C Tables 4.2.6.8 and 6.1.1.4'
_computing_data_collection     'APEX2 (Bruker, 2008)'
_computing_cell_refinement     'APEX2 (Bruker, 2008)'
_computing_data_reduction     'SAINT (Bruker, 2008)'
_computing_structure_solution     'SHELXS97 (Sheldrick, 2008)'
_computing_structure_refinement     'SHELXL97 (Sheldrick, 2008)'
_computing_molecular_graphics     'X-SEED (Barbour, 2001)'
_computing_publication_material     'pubCIF (Westrip, 2009)'
loop_
    _atom_site_type_symbol
    _atom_site_label
    _atom_site_fract_x
    _atom_site_fract_y
    _atom_site_fract_z
    _atom_site_U_iso_or_equiv
    _atom_site_adp_type
    _atom_site_calc_flag
    _atom_site_refinement_flags
    _atom_site_occupancy
    _atom_site_disorder_assembly
    _atom_site_disorder_group
    Hg Hg1 0.272849(8) 0.578858(12) 0.74895(2) 0.01665(6) Uani d . 1 . .
    S S1 0.37984(5) 0.20867(8) 0.65772(15) 0.0156(2) Uani d . 1 . .
    S S2 0.03250(6) 0.34937(8) 0.73374(16) 0.0192(2) Uani d . 1 . .
    S S3 0.34553(7) 0.58014(9) 1.07522(18) 0.0287(3) Uani d . 1 . .
    S S4 0.20772(7) 0.68035(9) 0.46884(17) 0.0241(2) Uani d . 1 . .
    N N1 0.30803(18) 0.3905(3) 0.6768(5) 0.0132(7) Uani d . 1 . .
    N N2 0.16170(18) 0.4504(3) 0.7495(5) 0.0147(7) Uani d . 1 . .
    N N3 0.4178(2) 0.7908(3) 1.1095(6) 0.0317(9) Uani d . 1 . .
    N N4 0.1421(2) 0.4986(3) 0.2409(6) 0.0270(8) Uani d . 1 . .
    C C1 0.4453(2) 0.4223(3) 0.6435(7) 0.0221(9) Uani d . 1 . .
    H H1A 0.4274 0.4900 0.5719 0.033 Uiso calc R 1 . .
    H H1B 0.4807 0.3815 0.5755 0.033 Uiso calc R 1 . .
    H H1C 0.4730 0.4421 0.7729 0.033 Uiso calc R 1 . .
    C C2 0.3765(2) 0.3514(3) 0.6592(6) 0.0149(8) Uani d . 1 . .
    C C3 0.2837(2) 0.2028(3) 0.6837(6) 0.0148(8) Uani d . 1 . .
    H H3 0.2549 0.1364 0.6912 0.018 Uiso calc R 1 . .
    C C4 0.2545(2) 0.3082(3) 0.6921(6) 0.0128(8) Uani d . 1 . .
    C C5 0.1758(2) 0.3395(3) 0.7151(5) 0.0124(7) Uani d . 1 . .
    C C6 0.1123(2) 0.2727(3) 0.7042(6) 0.0163(8) Uani d . 1 . .
    H H6 0.1121 0.1949 0.6834 0.020 Uiso calc R 1 . .
    C C7 0.0890(2) 0.4686(3) 0.7608(6) 0.0158(8) Uani d . 1 . .
    C C8 0.0558(2) 0.5793(3) 0.7950(7) 0.0207(9) Uani d . 1 . .
    H H8A 0.0831 0.6090 0.9186 0.031 Uiso calc R 1 . .
    H H8B -0.0001 0.5716 0.7980 0.031 Uiso calc R 1 . .
    H H8C 0.0626 0.6301 0.6910 0.031 Uiso calc R 1 . .
    C C9 0.3879(2) 0.7054(3) 1.0890(6) 0.0201(9) Uani d . 1 . .
    C C10 0.1696(2) 0.5709(3) 0.3354(6) 0.0188(9) Uani d . 1 . .
loop_
    _atom_site_aniso_label
    _atom_site_aniso_U_11
    _atom_site_aniso_U_22
    _atom_site_aniso_U_33
    _atom_site_aniso_U_12
    _atom_site_aniso_U_13
    _atom_site_aniso_U_23
    Hg1 0.01515(8) 0.01369(8) 0.01971(10) -0.00045(5) -0.00039(6) -0.00147(6)
    S1 0.0154(5) 0.0132(4) 0.0188(5) 0.0017(3) 0.0049(4) -0.0005(4)
    S2 0.0120(5) 0.0188(5) 0.0271(6) -0.0016(4) 0.0043(4) 0.0004(4)
    S3 0.0367(6) 0.0183(5) 0.0249(6) -0.0089(4) -0.0108(5) 0.0058(5)
    S4 0.0294(6) 0.0140(5) 0.0254(6) -0.0040(4) -0.0044(5) 0.0029(4)
    N1 0.0118(16) 0.0143(15) 0.0133(17) -0.0004(12) 0.0023(12) -0.0001(13)
    N2 0.0144(16) 0.0150(16) 0.0147(18) -0.0021(12) 0.0029(13) 0.0006(13)
    N3 0.036(2) 0.025(2) 0.031(2) -0.0093(17) -0.0018(18) -0.0027(18)
    N4 0.028(2) 0.0228(19) 0.027(2) -0.0006(16) -0.0031(16) -0.0014(17)
    C1 0.0134(19) 0.018(2) 0.035(3) 0.0010(15) 0.0055(18) 0.0017(19)
    C2 0.0156(19) 0.0140(18) 0.014(2) 0.0022(14) 0.0011(15) -0.0001(16)
    C3 0.0145(19) 0.0154(19) 0.015(2) -0.0006(14) 0.0037(15) -0.0014(16)
    C4 0.0134(18) 0.0146(18) 0.0099(19) 0.0005(14) 0.0013(14) 0.0004(15)
    C5 0.0137(18) 0.0140(18) 0.0092(19) 0.0008(14) 0.0010(14) 0.0022(15)
    C6 0.0129(18) 0.0169(19) 0.020(2) 0.0005(14) 0.0050(15) -0.0002(17)
    C7 0.0174(19) 0.0133(18) 0.017(2) 0.0022(15) 0.0037(15) 0.0009(16)
    C8 0.018(2) 0.018(2) 0.027(2) 0.0052(16) 0.0064(17) -0.0023(18)
    C9 0.017(2) 0.021(2) 0.022(2) 0.0007(16) 0.0020(16) -0.0014(18)
    C10 0.0113(19) 0.019(2) 0.026(2) 0.0012(15) 0.0019(16) 0.0042(18)
loop_
    _geom_bond_atom_site_label_1
    _geom_bond_atom_site_label_2
    _geom_bond_site_symmetry_2
    _geom_bond_distance
    _geom_bond_publ_flag
    Hg1 S3 . 2.4130(10)
                      yes
    Hg1 S4 . 2.4210(10)
                      yes
    Hg1 N1 . 2.430(3) yes
    Hg1 N2 . 2.476(3) yes
    S1 C2 . 1.721(4) ?
    S1 C3 . 1.716(4) ?
    S2 C6 . 1.711(4) ?
    S2 C7 . 1.731(4) ?
    S3 C9 . 1.675(4) ?
    S4 C10 . 1.684(4) ?
    N1 C2 . 1.308(5) ?
    N1 C4 . 1.379(5) ?
    N2 C7 . 1.299(5) ?
    N2 C5 . 1.389(5) ?
    N3 C9 . 1.150(5) ?
    N4 C10 . 1.146(6) ?
    C1 C2 . 1.490(5) ?
    C1 H1A . 0.9800 ?
    C1 H1B . 0.9800 ?
    C1 H1C . 0.9800 ?
    C3 C4 . 1.374(5) ?
    C3 H3 . 0.9500 ?
    C4 C5 . 1.455(5) ?
    C5 C6 . 1.356(5) ?
    C6 H6 . 0.9500 ?
    C7 C8 . 1.491(5) ?
    C8 H8A . 0.9800 ?
    C8 H8B . 0.9800 ?
    C8 H8C . 0.9800 ?
loop_
    _geom_angle_atom_site_label_1
    _geom_angle_atom_site_label_2
    _geom_angle_atom_site_label_3
    _geom_angle_site_symmetry_1
    _geom_angle_site_symmetry_3
    _geom_angle
    _geom_angle_publ_flag
    S3 Hg1 S4 . . 149.25(4) yes
    S3 Hg1 N1 . . 95.66(8) yes
    S3 Hg1 N2 . . 105.84(8) yes
    S4 Hg1 N1 . . 113.49(8) yes
    S4 Hg1 N2 . . 94.04(8) yes
    N1 Hg1 N2 . . 69.10(10)
                          yes
    C2 S1 C3 . . 90.37(19) ?
    C6 S2 C7 . . 90.33(19) ?
    C9 S3 Hg1 . . 102.01(16) ?
    C10 S4 Hg1 . . 97.89(15) ?
    C2 N1 C4 . . 112.8(3) ?
    C2 N1 Hg1 . . 128.7(3) ?
    C4 N1 Hg1 . . 117.1(2) ?
    C7 N2 C5 . . 112.2(3) ?
    C7 N2 Hg1 . . 131.5(3) ?
    C5 N2 Hg1 . . 116.0(2) ?
    C2 C1 H1A . . 109.5 ?
    C2 C1 H1B . . 109.5 ?
    H1A C1 H1B . . 109.5 ?
    C2 C1 H1C . . 109.5 ?
    H1A C1 H1C . . 109.5 ?
    H1B C1 H1C . . 109.5 ?
    N1 C2 C1 . . 123.8(3) ?
    N1 C2 S1 . . 113.1(3) ?
    C1 C2 S1 . . 123.0(3) ?
    C4 C3 S1 . . 110.0(3) ?
    C4 C3 H3 . . 125.0 ?
    S1 C3 H3 . . 125.0 ?
    C3 C4 N1 . . 113.7(3) ?
    C3 C4 C5 . . 127.4(3) ?
    N1 C4 C5 . . 118.9(3) ?
    C6 C5 N2 . . 114.4(3) ?
    C6 C5 C4 . . 127.7(4) ?
    N2 C5 C4 . . 117.9(3) ?
    C5 C6 S2 . . 110.0(3) ?
    C5 C6 H6 . . 125.0 ?
    S2 C6 H6 . . 125.0 ?
    N2 C7 C8 . . 124.8(4) ?
    N2 C7 S2 . . 113.0(3) ?
    C8 C7 S2 . . 122.2(3) ?
    C7 C8 H8A . . 109.5 ?
    C7 C8 H8B . . 109.5 ?
    H8A C8 H8B . . 109.5 ?
    C7 C8 H8C . . 109.5 ?
    H8A C8 H8C . . 109.5 ?
    H8B C8 H8C . . 109.5 ?
    N3 C9 S3 . . 176.2(4) ?
    N4 C10 S4 . . 177.9(4) ?
loop_
    _geom_torsion_atom_site_label_1
    _geom_torsion_atom_site_label_2
    _geom_torsion_atom_site_label_3
    _geom_torsion_atom_site_label_4
    _geom_torsion_site_symmetry_1
    _geom_torsion_site_symmetry_2
    _geom_torsion_site_symmetry_3
    _geom_torsion_site_symmetry_4
    _geom_torsion
    _geom_torsion_publ_flag
    S4 Hg1 S3 C9 . . . . -25.10(19) ?
    N1 Hg1 S3 C9 . . . . 136.75(17) ?
    N2 Hg1 S3 C9 . . . . -153.45(17) ?
    S3 Hg1 S4 C10 . . . . -173.66(15) ?
    N1 Hg1 S4 C10 . . . . 26.10(17) ?
    N2 Hg1 S4 C10 . . . . -42.80(16) ?
    S3 Hg1 N1 C2 . . . . -67.8(3) ?
    S4 Hg1 N1 C2 . . . . 102.2(3) ?
    N2 Hg1 N1 C2 . . . . -172.6(4) ?
    S3 Hg1 N1 C4 . . . . 98.2(3) ?
    S4 Hg1 N1 C4 . . . . -91.8(3) ?
    N2 Hg1 N1 C4 . . . . -6.6(3) ?
    S3 Hg1 N2 C7 . . . . 98.2(4) ?
    S4 Hg1 N2 C7 . . . . -58.1(4) ?
    N1 Hg1 N2 C7 . . . . -171.8(4) ?
    S3 Hg1 N2 C5 . . . . -88.4(3) ?
    S4 Hg1 N2 C5 . . . . 115.3(3) ?
    N1 Hg1 N2 C5 . . . . 1.7(2) ?
    C4 N1 C2 C1 . . . . -178.9(4) ?
    Hg1 N1 C2 C1 . . . . -12.4(6) ?
    C4 N1 C2 S1 . . . . 0.6(4) ?
    Hg1 N1 C2 S1 . . . . 167.11(18) ?
    C3 S1 C2 N1 . . . . -0.3(3) ?
    C3 S1 C2 C1 . . . . 179.2(4) ?
    C2 S1 C3 C4 . . . . 0.0(3) ?
    S1 C3 C4 N1 . . . . 0.4(4) ?
    S1 C3 C4 C5 . . . . -179.5(3) ?
    C2 N1 C4 C3 . . . . -0.7(5) ?
    Hg1 N1 C4 C3 . . . . -168.8(3) ?
    C2 N1 C4 C5 . . . . 179.2(3) ?
    Hg1 N1 C4 C5 . . . . 11.1(4) ?
    C7 N2 C5 C6 . . . . -1.3(5) ?
    Hg1 N2 C5 C6 . . . . -176.0(3) ?
    C7 N2 C5 C4 . . . . 177.8(3) ?
    Hg1 N2 C5 C4 . . . . 3.1(4) ?
    C3 C4 C5 C6 . . . . -10.6(7) ?
    N1 C4 C5 C6 . . . . 169.5(4) ?
    C3 C4 C5 N2 . . . . 170.4(4) ?
    N1 C4 C5 N2 . . . . -9.5(5) ?
    N2 C5 C6 S2 . . . . 0.9(4) ?
    C4 C5 C6 S2 . . . . -178.1(3) ?
    C7 S2 C6 C5 . . . . -0.3(3) ?
    C5 N2 C7 C8 . . . . -179.5(4) ?
    Hg1 N2 C7 C8 . . . . -5.8(6) ?
    C5 N2 C7 S2 . . . . 1.0(4) ?
    Hg1 N2 C7 S2 . . . . 174.69(19) ?
    C6 S2 C7 N2 . . . . -0.4(3) ?
    C6 S2 C7 C8 . . . . -179.9(4) ?
