# Supplementary material for: (2,2′-Dimethyl-4,4′-bi-1,3-thia­zole-κ2 N,N′)bis(thio­cyanato-κS)mercury(II)
Source: Acta Crystallogr Sect E Struct Rep Online. 2009 Mar 6;65(Pt 4):m372. doi: 10.1107/S1600536809006904 (PMC2969049; doi:10.1107/S1600536809006904)
Supplement: Supplementary file 2 [file e-65-0m372-Isup2.hkl]

# 
# h,k,l, Fc-squared, Fo-squared, sigma(Fo-squared) and status flag 
# 
data_I
_shelx_title '  P21/c' 
_shelx_refln_list_code          4 
_shelx_F_calc_maximum      422.29 
_exptl_crystal_F_000       960.00 
_reflns_d_resolution_high  0.7697 
 
loop_ 
 _symmetry_equiv_pos_as_xyz 
 'x, y, z' 
 '-x, y+1/2, -z+1/2' 
 '-x, -y, -z' 
 'x, -y-1/2, z-1/2' 
 
_cell_length_a    17.3764 
_cell_length_b    12.0534 
_cell_length_c     7.0601 
_cell_angle_alpha  90.000 
_cell_angle_beta  100.676 
_cell_angle_gamma  90.000 
 
_shelx_F_squared_multiplier     1.000 
 
loop_ 
 _refln_index_h 
 _refln_index_k 
 _refln_index_l 
 _refln_F_squared_calc 
 _refln_F_squared_meas 
 _refln_F_squared_sigma 
 _refln_observed_status 
   1   0   0      771.85       -9.09      6.06 o 
   2   0   0   110948.42    88288.80   1710.29 o 
   3   0   0    31831.47    29474.83    522.44 o 
   4   0   0    17858.59    16924.93    318.40 o 
   5   0   0     6653.78     6598.82    149.30 o 
   6   0   0    19648.81    19841.58    469.96 o 
   7   0   0    31483.41    31931.05    588.90 o 
   8   0   0    10033.77    10273.20    227.53 o 
   9   0   0    66287.98    67371.05   1192.57 o 
  10   0   0     1651.03     1646.13     78.96 o 
  11   0   0    44674.41    46662.32    854.20 o 
  12   0   0     6337.90     6395.48    171.63 o 
  13   0   0    32449.44    33534.86    791.99 o 
  14   0   0     2370.17     2348.54    149.99 o 
  15   0   0     9867.34    10100.30    582.64 o 
  16   0   0    12926.68    13385.72    403.92 o 
  17   0   0    18304.97    20204.76    770.03 o 
  18   0   0    13602.09    14398.71    616.57 o 
  19   0   0     2231.59     1842.35    218.25 o 
  20   0   0    13722.30    13577.12    607.22 o 
  21   0   0      248.97      225.82    133.58 o 
  22   0   0     4357.24     4495.03    346.71 o 
   1   1   0     8425.22     8771.76    146.36 o 
   2   1   0      880.08     1010.12     39.79 o 
   3   1   0    29635.41    28025.99    379.27 o 
   4   1   0       94.98      179.24     15.52 o 
   5   1   0     7755.35     8004.87    111.54 o 
   6   1   0     4870.76     4827.23     86.05 o 
   7   1   0     1988.97     2193.12     82.76 o 
   8   1   0      842.54      796.56     32.94 o 
   9   1   0     1850.18     1826.27     61.01 o 
  10   1   0     4028.20     3925.61     83.69 o 
  11   1   0     2075.15     2074.72     73.37 o 
  12   1   0     5313.54     5736.08    131.51 o 
  13   1   0     2014.31     1997.13    115.44 o 
  14   1   0    17420.85    17591.83    390.16 o 
  15   1   0     8756.98     9251.29    265.79 o 
  16   1   0     4075.98     4197.49    225.67 o 
  17   1   0     3539.42     3502.01    153.34 o 
  18   1   0      199.40      218.16     85.24 o 
  19   1   0     1477.86     1298.88    135.02 o 
  20   1   0     1456.45     1270.71    139.63 o 
  21   1   0      630.07      780.50    123.15 o 
  22   1   0        0.31      108.64     89.14 o 
   0   2   0     8610.86     9597.20    193.91 o 
   1   2   0     1002.59     1132.94     24.95 o 
   2   2   0    16047.39    16479.74    274.28 o 
   3   2   0      469.86      426.90     23.16 o 
   4   2   0    12547.55    12559.00    195.85 o 
   5   2   0    33416.36    32313.28    550.71 o 
   6   2   0      480.17      508.81     31.45 o 
   7   2   0    18480.35    18403.32    317.81 o 
   8   2   0       65.99       92.58     29.06 o 
   9   2   0     8007.47     8107.59    177.00 o 
  10   2   0     6716.80     7013.38    163.92 o 
  11   2   0    11890.67    12271.53    248.88 o 
  12   2   0     2466.59     2554.41     97.19 o 
  13   2   0     7419.90     7516.39    222.19 o 
  14   2   0     4076.26     4121.79    155.67 o 
  15   2   0     5231.65     4951.53    246.30 o 
  16   2   0     5400.17     5454.06    239.20 o 
  17   2   0      375.37      447.73     76.67 o 
  18   2   0     2926.68     2859.61    146.70 o 
  19   2   0      231.30      250.99     91.81 o 
  20   2   0     1298.63     1391.45    172.47 o 
  21   2   0      298.03      277.54    100.72 o 
  22   2   0     5299.13     5263.70    255.55 o 
   1   3   0   100521.54    96904.38   1313.38 o 
   2   3   0    10828.01    11494.96    198.58 o 
   3   3   0    57439.30    57257.97    918.89 o 
   4   3   0    44859.36    44993.02    733.60 o 
   5   3   0    16579.96    16496.05    289.97 o 
   6   3   0    22742.06    22103.33    312.73 o 
   7   3   0    24662.46    25188.75    358.61 o 
   8   3   0    29762.44    29923.96    425.66 o 
   9   3   0    10207.88    10805.83    241.86 o 
  10   3   0    54188.66    54174.21    851.16 o 
  11   3   0      295.78      192.19     41.76 o 
  12   3   0    37447.80    38407.87    635.81 o 
  13   3   0     3272.89     3481.81    124.69 o 
  14   3   0    29094.72    28973.59    507.90 o 
  15   3   0     5648.34     5768.22    193.35 o 
  16   3   0     8926.27     8914.66    255.62 o 
  17   3   0    12689.90    12786.08    385.43 o 
  18   3   0     2478.07     2488.38    190.96 o 
  19   3   0    16410.14    16398.68    633.54 o 
  20   3   0      664.57      757.67     98.86 o 
  21   3   0     8053.62     8177.19    321.14 o 
   0   4   0    19172.53    20444.44    568.39 o 
   1   4   0       31.14       17.45     13.16 o 
   2   4   0     8729.13     8814.35    137.60 o 
   3   4   0    11084.32    11957.08    212.69 o 
   4   4   0    23421.61    24467.32    413.86 o 
   5   4   0     2691.82     2787.69     76.04 o 
   6   4   0      196.94      204.09     51.72 o 
   7   4   0     2452.82     2415.88     65.82 o 
   8   4   0      185.23      251.40     30.83 o 
   9   4   0     4593.66     4543.38    105.22 o 
  10   4   0     1149.02     1078.63     55.48 o 
  11   4   0     3573.30     3586.84    116.89 o 
  12   4   0      322.93      375.73     68.39 o 
  13   4   0     8464.70     8588.15    257.36 o 
  14   4   0       96.43       83.44     43.59 o 
  15   4   0     1089.31     1199.07     81.81 o 
  16   4   0     2754.22     2836.85    143.55 o 
  17   4   0     1234.98     1234.74    107.27 o 
  18   4   0      670.78      620.06     90.18 o 
  19   4   0       44.50       47.27     64.41 o 
  20   4   0     1799.42     1734.59    129.88 o 
  21   4   0      719.60      747.95    104.12 o 
   1   5   0    26403.02    26733.72    432.77 o 
   2   5   0     6117.94     6671.71    111.89 o 
   3   5   0    13455.83    13229.47    202.82 o 
   4   5   0    18962.60    19420.82    337.30 o 
   5   5   0    12434.78    12733.18    265.90 o 
   6   5   0     3380.57     3065.16     81.39 o 
   7   5   0      426.65      384.83     30.81 o 
   8   5   0    26270.24    26070.92    376.89 o 
   9   5   0     6681.00     6547.97    132.69 o 
  10   5   0     9983.26    10146.74    185.97 o 
  11   5   0       55.86       70.28     42.73 o 
  12   5   0    16068.04    15426.59    307.63 o 
  13   5   0       39.32       38.28     41.19 o 
  14   5   0     8104.50     8483.94    211.10 o 
  15   5   0     1900.61     1958.93    102.67 o 
  16   5   0     1390.89     1511.90    111.95 o 
  17   5   0     3351.66     3536.83    173.78 o 
  18   5   0      734.51      800.33     98.56 o 
  19   5   0     2604.51     2853.88    227.76 o 
  20   5   0       12.50        0.01     68.26 o 
  21   5   0     6408.43     6999.22    246.33 o 
   0   6   0    43336.04    42960.44   1168.33 o 
   1   6   0     8160.44     8336.00    156.26 o 
   2   6   0    43225.68    43298.62    607.39 o 
   3   6   0    16810.73    17415.11    262.77 o 
   4   6   0    18938.58    19216.91    289.84 o 
   5   6   0    38747.04    38129.90    638.19 o 
   6   6   0    13530.31    13300.37    235.16 o 
   7   6   0    28111.90    27760.70    446.68 o 
   8   6   0     4269.76     4207.33    142.77 o 
   9   6   0    24506.16    24626.41    365.70 o 
  10   6   0     3099.39     3235.39     92.81 o 
  11   6   0    35192.41    34972.96    509.18 o 
  12   6   0      396.69      452.54     48.81 o 
  13   6   0    19698.29    19819.53    379.05 o 
  14   6   0     4790.54     4929.46    155.94 o 
  15   6   0    14091.30    14167.59    306.02 o 
  16   6   0     5015.61     5003.51    164.11 o 
  17   6   0     1156.18     1297.55    139.24 o 
  18   6   0    15837.38    15655.75    493.63 o 
  19   6   0     1560.38     2000.81    137.36 o 
  20   6   0     6072.58     6110.66    236.65 o 
   1   7   0     5056.83     5075.13    110.83 o 
   2   7   0      359.16      353.29     25.25 o 
   3   7   0      701.33      637.22     32.24 o 
   4   7   0     5333.74     5192.64    103.37 o 
   5   7   0     1496.59     1488.66     63.57 o 
   6   7   0     2386.15     2415.67     67.11 o 
   7   7   0     1112.68     1028.23     53.45 o 
   8   7   0     6677.23     6368.38    150.73 o 
   9   7   0     3327.27     3133.22     80.33 o 
  10   7   0     6914.52     7000.19    146.19 o 
  11   7   0     1553.12     1587.33     98.43 o 
  12   7   0     4035.04     3946.92    138.42 o 
  13   7   0      307.98      305.22     48.53 o 
  14   7   0      793.49      869.18     77.61 o 
  15   7   0      358.94      315.50     63.67 o 
  16   7   0      373.63      468.76     70.34 o 
  17   7   0     1199.60      979.09    103.59 o 
  18   7   0      175.92      279.77     78.66 o 
  19   7   0     1167.51     1170.15    134.47 o 
   0   8   0    46610.39    46354.98   1274.80 o 
   1   8   0     2025.92     2121.53     67.44 o 
   2   8   0    28583.61    28643.75    418.66 o 
   3   8   0     2283.27     2270.81     62.44 o 
   4   8   0     9962.29     9752.76    162.15 o 
   5   8   0     1262.61     1295.94     72.13 o 
   6   8   0     6247.89     6206.28    121.78 o 
   7   8   0     3894.84     3933.27    105.39 o 
   8   8   0     1688.52     1727.84     60.99 o 
   9   8   0    12890.84    12819.68    249.83 o 
  10   8   0      238.17      279.19     39.48 o 
  11   8   0    16556.37    16206.83    274.15 o 
  12   8   0      439.41      567.20     71.91 o 
  13   8   0     8779.55     8797.34    187.94 o 
  14   8   0     2712.30     2700.88    115.89 o 
  15   8   0     6409.65     7005.88    199.05 o 
  16   8   0     3253.78     3278.84    140.91 o 
  17   8   0     2593.53     2617.87    189.75 o 
  18   8   0     6585.63     6442.13    294.90 o 
  19   8   0     1229.27     1246.23    175.74 o 
   1   9   0    47657.54    46974.97    767.83 o 
   2   9   0      622.08      688.48     44.64 o 
   3   9   0    18655.32    18757.45    278.45 o 
   4   9   0    11314.18    11397.39    187.53 o 
   5   9   0    13528.53    13449.13    216.24 o 
   6   9   0     5383.62     5441.23    114.72 o 
   7   9   0     1578.85     1659.60     63.67 o 
   8   9   0    15785.97    15865.83    243.63 o 
   9   9   0     1706.18     1757.38     62.74 o 
  10   9   0    12383.56    11964.76    300.52 o 
  11   9   0        0.54      -26.60     28.54 o 
  12   9   0    21656.86    21992.68    404.34 o 
  13   9   0      526.58      668.38    111.47 o 
  14   9   0    16494.04    17004.07    342.38 o 
  15   9   0     8091.58     8292.06    264.98 o 
  16   9   0     5399.18     5539.65    219.42 o 
  17   9   0     9004.20     9510.44    298.61 o 
  18   9   0     2503.57     2810.66    201.88 o 
   0  10   0     4850.88     5086.67    194.50 o 
   1  10   0     3573.56     3398.87    129.36 o 
   2  10   0     5661.61     5626.62    125.75 o 
   3  10   0      789.81      821.61     42.81 o 
   4  10   0       45.14       69.23     25.83 o 
   5  10   0      744.59      716.72     42.95 o 
   6  10   0     2098.29     2064.35     99.07 o 
   7  10   0      466.61      462.60     41.22 o 
   8  10   0      972.28      989.31     68.25 o 
   9  10   0      953.45      962.39     58.11 o 
  10  10   0      222.19      182.10     40.80 o 
  11  10   0     1168.46     1101.14     67.24 o 
  12  10   0      156.32      106.82     44.44 o 
  13  10   0       79.41      116.55     45.91 o 
  14  10   0      938.85      965.44     86.75 o 
  15  10   0     3000.39     3029.72    164.74 o 
  16  10   0      148.17      165.63     79.91 o 
  17  10   0      388.95      510.80    129.16 o 
   1  11   0    21351.16    22083.80    658.57 o 
   2  11   0     3698.11     3987.88    107.58 o 
   3  11   0    12250.12    12526.37    228.19 o 
   4  11   0     6495.22     6595.71    151.20 o 
   5  11   0     2488.55     2421.83     89.47 o 
   6  11   0     6542.55     6541.06    131.78 o 
   7  11   0     6368.62     6361.13    131.35 o 
   8  11   0     4315.58     4279.03    159.88 o 
   9  11   0      623.34      720.54     56.33 o 
  10  11   0    14974.15    15308.45    267.29 o 
  11  11   0        5.77       16.12     40.47 o 
  12  11   0     5659.14     5870.83    223.83 o 
  13  11   0     1672.20     1696.94    102.87 o 
  14  11   0     4455.33     4390.09    160.23 o 
  15  11   0     1846.92     1864.17    116.77 o 
   0  12   0    20649.90    21120.19   1220.57 o 
   1  12   0       38.20      -26.68     45.44 o 
   2  12   0    17607.50    18174.54    381.74 o 
   3  12   0     2074.29     2050.01    134.16 o 
   4  12   0    16177.16    17085.12    341.28 o 
   5  12   0     7159.56     7325.21    189.85 o 
   6  12   0     2416.29     2640.67    110.98 o 
   7  12   0     7466.99     7499.56    210.77 o 
   8  12   0      390.43      487.26     61.02 o 
   9  12   0     5628.22     5669.87    139.12 o 
  10  12   0     2222.56     2365.00    109.30 o 
  11  12   0     9260.42     9140.11    226.35 o 
  12  12   0       69.11       77.79     57.56 o 
  13  12   0    16229.06    16419.54    447.14 o 
  14  12   0     2606.54     2656.38    131.82 o 
   1  13   0     2617.96     2621.58    160.67 o 
   2  13   0      218.15      254.96     54.90 o 
   3  13   0      397.57      475.93     60.62 o 
   4  13   0       42.33       57.55     46.78 o 
   5  13   0       57.62       12.68     46.44 o 
   6  13   0      412.97      505.70    102.24 o 
   7  13   0      183.90      202.24     61.30 o 
   8  13   0       75.29       73.65     75.94 o 
   9  13   0      321.56      393.31    104.61 o 
  10  13   0      468.81      623.59    229.12 o 
  11  13   0      598.97      630.34    119.10 o 
  12  13   0      218.14      231.11     99.14 o 
   0  14   0    17003.46    17211.05   1033.96 o 
   1  14   0      882.49      992.10     81.49 o 
   2  14   0     3545.42     3627.25    211.50 o 
   3  14   0     5780.28     5851.52    177.34 o 
   4  14   0     1877.91     1765.55    139.14 o 
   5  14   0     1890.41     2043.18    108.88 o 
   6  14   0     2357.27     2321.61    166.66 o 
   7  14   0     6118.26     6062.45    509.75 o 
   8  14   0     3602.11     3942.28    618.61 o 
   9  14   0    10942.36    11401.84    659.85 o 
   1  15   0     7513.10     7983.80    596.51 o 
   2  15   0     1472.47     1286.30    181.36 o 
   3  15   0     9039.16    10320.89    824.27 o 
   4  15   0     4602.87     4784.85    290.51 o 
   5  15   0     2799.40     3040.29    561.15 o 
   6  15   0    10084.74    10830.23    426.37 o 
 -22   1   1      106.51      295.72    121.55 o 
 -21   1   1    11801.02    11912.14    581.75 o 
 -20   1   1      557.26      748.81     97.29 o 
 -19   1   1     9361.87     9629.57    279.77 o 
 -18   1   1     5780.13     5902.40    177.90 o 
 -17   1   1    11239.56    11639.53    263.99 o 
 -16   1   1     8815.89     8971.66    219.35 o 
 -15   1   1     2978.34     2936.60    117.61 o 
 -14   1   1    12987.81    12986.64    275.37 o 
 -13   1   1      339.91      496.64     45.16 o 
 -12   1   1    24007.86    23887.24    372.40 o 
 -11   1   1        3.55      196.84     63.10 o 
 -10   1   1    23264.90    23032.65    390.87 o 
  -9   1   1     1516.51     1670.71     76.38 o 
  -8   1   1    34208.80    33913.76    525.81 o 
  -7   1   1     2295.89     2238.96     68.94 o 
  -6   1   1    33448.70    33297.22    440.05 o 
  -5   1   1    82612.95    79944.54   1003.59 o 
  -4   1   1    46274.17    46623.27    548.82 o 
  -3   1   1    62442.56    61661.46    787.55 o 
  -2   1   1     1829.84     1962.75     62.91 o 
  -1   1   1    86524.82    81780.46   1437.01 o 
   0   1   1       83.85      106.22     24.24 o 
   1   1   1    68846.58    66501.46   1416.55 o 
   2   1   1      847.76     1050.40     40.55 o 
   3   1   1    12643.44    12792.18    252.52 o 
   4   1   1    14035.91    14142.07    283.37 o 
   5   1   1    50679.59    49920.50    776.51 o 
   6   1   1    19045.86    18440.35    279.79 o 
   7   1   1    10656.92    10760.56    182.28 o 
   8   1   1    53927.27    52595.71    734.82 o 
   9   1   1     1991.97     1943.43     64.19 o 
  10   1   1    40317.22    40497.44    585.59 o 
  11   1   1      266.85      318.87     34.14 o 
  12   1   1    33023.34    32374.70    543.52 o 
  13   1   1     1415.11     1453.62     87.39 o 
  14   1   1    10632.95    10407.25    333.14 o 
  15   1   1     4543.83     4975.52    221.76 o 
  16   1   1     5522.76     5490.17    236.36 o 
  17   1   1     5856.19     5766.06    246.37 o 
  18   1   1     4596.06     4828.29    230.47 o 
  19   1   1     5124.69     5652.45    390.86 o 
  20   1   1     1001.90     1018.37    154.19 o 
  21   1   1     7290.73     7883.27    600.48 o 
 -22   2   1     6151.56     6392.89    252.35 o 
 -21   2   1      480.81      562.01     94.51 o 
 -20   2   1     9208.53     9621.45    285.41 o 
 -19   2   1     2477.79     2587.53    157.50 o 
 -18   2   1    16357.20    16337.31    392.27 o 
 -17   2   1     3266.33     3446.41    281.96 o 
 -16   2   1     4211.21     4353.72    231.40 o 
 -15   2   1    18945.34    18591.96    390.16 o 
 -14   2   1     9338.96     9458.42    217.69 o 
 -13   2   1    10290.98    10605.86    204.25 o 
 -12   2   1      229.12      360.91     41.12 o 
 -11   2   1    17515.53    17448.42    285.11 o 
 -10   2   1       17.28      117.86     33.25 o 
  -9   2   1    22755.57    22284.78    369.93 o 
  -8   2   1     8794.35     9254.14    156.28 o 
  -7   2   1    32579.56    32959.04    442.85 o 
  -6   2   1    50570.95    49487.17    593.36 o 
  -5   2   1    37972.00    38710.52    509.92 o 
  -4   2   1    62087.69    61396.33    719.23 o 
  -3   2   1    19228.60    19995.13    242.58 o 
  -2   2   1    78972.04    74233.86    800.94 o 
  -1   2   1     4520.32     4747.59     96.39 o 
   0   2   1    10807.06    10640.35    159.86 o 
   1   2   1     5345.01     5453.78    131.58 o 
   2   2   1    24855.61    23664.26    321.58 o 
   3   2   1     2536.28     2578.75     64.26 o 
   4   2   1    12707.61    12573.76    263.03 o 
   5   2   1    17997.81    17733.90    307.29 o 
   6   2   1    31021.19    31352.43    513.05 o 
   7   2   1    19494.45    19562.67    301.01 o 
   8   2   1    11829.39    12159.21    206.78 o 
   9   2   1    45555.34    44539.30    635.42 o 
  10   2   1       24.13       24.31     29.65 o 
  11   2   1    38838.76    39246.52    575.27 o 
  12   2   1     1284.33     1427.89     91.48 o 
  13   2   1    17130.17    17281.16    333.98 o 
  14   2   1     8322.73     8510.31    204.49 o 
  15   2   1    21277.36    21543.44    567.86 o 
  16   2   1     1819.43     1854.24    145.82 o 
  17   2   1     2737.92     2915.78    182.45 o 
  18   2   1     7330.84     7967.55    470.79 o 
  19   2   1     3583.04     3644.58    312.06 o 
  20   2   1     5185.74     5206.92    285.04 o 
  21   2   1       95.09       40.42    133.91 o 
 -22   3   1      726.68      873.37    112.69 o 
 -21   3   1      627.21      530.21     92.60 o 
 -20   3   1       34.91      -12.04     61.61 o 
 -19   3   1      338.12      313.72     79.00 o 
 -18   3   1       59.44      113.26     74.49 o 
 -17   3   1      141.57      169.05     64.06 o 
 -16   3   1     1422.47     1419.35    106.37 o 
 -15   3   1        3.21      -48.30     48.60 o 
 -14   3   1      414.79      475.63     57.70 o 
 -13   3   1       44.64        6.77     34.05 o 
 -12   3   1       30.21       33.45     33.55 o 
 -11   3   1      326.33      344.92     45.38 o 
 -10   3   1     6980.22     7056.63    154.12 o 
  -9   3   1     4876.06     4972.91    138.30 o 
  -8   3   1        6.53       70.90     23.44 o 
  -7   3   1     1509.60     1494.01     41.82 o 
  -6   3   1      821.66      860.35     34.72 o 
  -5   3   1     1455.83     1542.97     53.13 o 
  -4   3   1     1813.25     1878.27     44.49 o 
  -3   3   1       52.97       86.35     30.81 o 
  -2   3   1      211.96      252.44     21.96 o 
  -1   3   1      447.49      521.08     54.98 o 
   0   3   1     2797.38     3056.36     51.49 o 
   1   3   1      949.23      872.06     26.31 o 
   2   3   1     7703.32     7980.71    120.41 o 
   3   3   1     4760.53     5115.95    149.96 o 
   4   3   1      868.03      991.31     46.88 o 
   5   3   1      489.69      754.14     39.90 o 
   6   3   1      331.94      413.67     52.51 o 
   7   3   1     7280.89     7674.65    201.01 o 
   8   3   1     3231.47     3241.90    100.56 o 
   9   3   1        4.04        8.21     29.71 o 
  10   3   1     2387.36     2563.63    115.68 o 
  11   3   1       78.70       71.01     36.69 o 
  12   3   1      184.48      232.40     52.54 o 
  13   3   1     2439.58     2492.59    125.79 o 
  14   3   1      243.43      301.24     52.36 o 
  15   3   1      452.59      607.90     81.64 o 
  16   3   1      134.72      115.54     62.90 o 
  17   3   1      519.08      678.99    113.49 o 
  18   3   1      438.25      624.54    176.30 o 
  19   3   1     2126.28     2153.82    172.31 o 
  20   3   1      184.52      211.08     99.49 o 
  21   3   1       52.27      -18.93    118.29 o 
 -21   4   1       93.60      174.21     91.60 o 
 -20   4   1     7624.80     7743.29    253.49 o 
 -19   4   1     1405.92     1647.99    125.00 o 
 -18   4   1     4371.63     4649.85    185.25 o 
 -17   4   1     6721.81     7126.44    229.11 o 
 -16   4   1     5115.49     5075.71    184.01 o 
 -15   4   1    19700.95    20309.27    389.66 o 
 -14   4   1      557.78      727.82     68.03 o 
 -13   4   1    46880.39    46413.84    753.33 o 
 -12   4   1      780.58      918.97     56.72 o 
 -11   4   1    21818.41    21899.05    367.59 o 
 -10   4   1      138.45      128.34     32.02 o 
  -9   4   1    34644.32    34604.64    527.94 o 
  -8   4   1     1133.52     1338.75     94.64 o 
  -7   4   1    31793.97    31433.91    429.26 o 
  -6   4   1    12050.73    12630.84    189.71 o 
  -5   4   1    20593.55    20584.19    324.60 o 
  -4   4   1    61045.99    60467.07    865.81 o 
  -3   4   1    11287.57    11484.04    186.19 o 
  -2   4   1    60452.27    60850.38   1260.28 o 
  -1   4   1    14883.59    15707.78    356.71 o 
   0   4   1    40529.53    40401.67    976.66 o 
   1   4   1     1252.79     1456.08     64.43 o 
   2   4   1    24785.14    24318.14    407.79 o 
   3   4   1     9561.00     9814.94    149.39 o 
   4   4   1    72757.84    70857.39    921.99 o 
   5   4   1    14561.15    14541.63    250.04 o 
   6   4   1    37778.42    37639.04    582.27 o 
   7   4   1    20408.01    20640.05    349.32 o 
   8   4   1    16266.09    17432.02    378.69 o 
   9   4   1    24625.04    25344.42    437.75 o 
  10   4   1     2084.83     2150.44     91.14 o 
  11   4   1    15426.06    15671.78    308.01 o 
  12   4   1     2668.07     2728.44    109.49 o 
  13   4   1    18993.08    18867.59    389.60 o 
  14   4   1     3039.72     3155.51    122.38 o 
  15   4   1     8782.50     9188.58    343.16 o 
  16   4   1     8962.27     9100.33    267.09 o 
  17   4   1     5015.40     5245.32    198.74 o 
  18   4   1     6672.68     6865.11    285.66 o 
  19   4   1     2054.06     2613.57    188.11 o 
  20   4   1     8192.98     8530.57    332.83 o 
 -21   5   1     3725.95     3892.19    273.51 o 
 -20   5   1       74.74      155.73     76.65 o 
 -19   5   1     7479.61     7971.37    257.14 o 
 -18   5   1     2813.94     2775.12    149.71 o 
 -17   5   1     6325.54     6462.29    216.50 o 
 -16   5   1    15336.02    15322.82    368.73 o 
 -15   5   1      452.10      648.06     71.04 o 
 -14   5   1    11287.39    11427.54    253.98 o 
 -13   5   1     1268.56     1131.50     65.70 o 
 -12   5   1     6316.83     6256.28    140.80 o 
 -11   5   1     3486.66     3568.46    105.28 o 
 -10   5   1    26023.20    25713.30    413.13 o 
  -9   5   1       71.79       97.94     23.41 o 
  -8   5   1    40397.06    39736.31    539.43 o 
  -7   5   1     3468.79     3284.78     73.89 o 
  -6   5   1    17191.13    17834.87    257.80 o 
  -5   5   1    12371.27    12492.70    187.42 o 
  -4   5   1     7783.96     8341.65    144.73 o 
  -3   5   1    18209.53    18458.76    343.48 o 
  -2   5   1     3153.93     3535.65     76.91 o 
  -1   5   1    40774.40    39595.40   1216.61 o 
   0   5   1      756.63      825.99     43.68 o 
   1   5   1    55683.11    54405.11   1235.26 o 
   2   5   1    12311.55    13195.26    190.78 o 
   3   5   1    26710.70    26566.63    360.02 o 
   4   5   1    14126.12    14791.66    271.50 o 
   5   5   1    19508.17    19460.72    281.66 o 
   6   5   1    11018.91    10894.27    203.92 o 
   7   5   1    16758.81    17085.48    299.09 o 
   8   5   1    20213.31    21042.37    361.61 o 
   9   5   1     9356.48     9584.73    208.03 o 
  10   5   1    29505.79    29863.02    511.27 o 
  11   5   1      972.46     1004.64     71.98 o 
  12   5   1    12240.79    11777.83    256.84 o 
  13   5   1    14221.62    14466.37    302.66 o 
  14   5   1     3044.90     2994.24    123.89 o 
  15   5   1     4042.31     4055.18    144.09 o 
  16   5   1     5133.46     5077.80    196.08 o 
  17   5   1     3235.90     3394.78    242.21 o 
  18   5   1     5715.77     5678.13    264.21 o 
  19   5   1     9555.52     9502.56    352.57 o 
  20   5   1      752.09      751.29    131.01 o 
 -20   6   1     1596.69     1859.14    179.37 o 
 -19   6   1       72.53      136.70    112.24 o 
 -18   6   1      673.98      867.29    168.53 o 
 -17   6   1     1336.05     1295.61    109.10 o 
 -16   6   1      139.23       97.40     53.41 o 
 -15   6   1       14.39       53.24     46.92 o 
 -14   6   1       32.58      -15.70     36.42 o 
 -13   6   1       74.70      171.03     40.60 o 
 -12   6   1     2292.59     2211.12    119.14 o 
 -11   6   1      128.82      193.09     37.30 o 
 -10   6   1      220.32      283.39     37.69 o 
  -9   6   1     1761.77     1795.56     64.89 o 
  -8   6   1      387.64      382.26     31.27 o 
  -7   6   1      901.56      880.46     43.73 o 
  -6   6   1     1522.84     1486.34     48.61 o 
  -5   6   1       83.60       79.45     16.72 o 
  -4   6   1     2128.77     2220.49    100.62 o 
  -3   6   1     6742.63     7253.77    136.33 o 
  -2   6   1       46.48        5.41     16.77 o 
  -1   6   1     5513.21     5834.37    140.71 o 
   0   6   1     4994.57     5037.55    107.31 o 
   1   6   1        6.80        5.15     12.70 o 
   2   6   1      832.89      900.96     56.78 o 
   3   6   1     7803.81     8288.28    139.10 o 
   4   6   1      135.39      215.18     35.30 o 
   5   6   1       21.27       -4.29     17.20 o 
   6   6   1       62.68       73.39     22.80 o 
   7   6   1     1034.29     1019.65     65.74 o 
   8   6   1      607.37      568.36     47.84 o 
   9   6   1     5183.43     5099.57    132.95 o 
  10   6   1       33.74       26.48     33.44 o 
  11   6   1     1575.38     1697.69     89.00 o 
  12   6   1     2960.66     3040.52    133.47 o 
  13   6   1     1029.94     1069.16     80.56 o 
  14   6   1      102.18       51.78     47.17 o 
  15   6   1       17.92       37.11     67.63 o 
  16   6   1        8.06       63.12     52.95 o 
  17   6   1      559.69      673.36     97.28 o 
  18   6   1       48.88       96.52     72.24 o 
  19   6   1       18.37       47.45     72.37 o 
 -20   7   1     3271.22     3165.03    222.28 o 
 -19   7   1     7344.20     6721.42    492.37 o 
 -18   7   1     2534.76     2949.29    350.02 o 
 -17   7   1     5061.99     4928.30    284.09 o 
 -16   7   1     7386.09     6969.46    237.84 o 
 -15   7   1     5601.01     5757.99    150.32 o 
 -14   7   1    20733.94    20541.39    350.29 o 
 -13   7   1     3273.07     3394.21    106.09 o 
 -12   7   1    19225.65    18687.90    346.75 o 
 -11   7   1     2928.36     2849.24     89.99 o 
 -10   7   1    15802.09    15870.83    279.28 o 
  -9   7   1      913.91     1002.68     47.21 o 
  -8   7   1    11042.11    11262.47    186.36 o 
  -7   7   1     4977.91     4988.37    102.02 o 
  -6   7   1    55202.74    54228.36    779.09 o 
  -5   7   1    22606.69    22543.25    320.71 o 
  -4   7   1    12576.31    13118.64    201.88 o 
  -3   7   1    65327.13    64201.31    834.17 o 
  -2   7   1       88.35      102.13     28.62 o 
  -1   7   1    36472.74    35788.03   1623.98 o 
   0   7   1     1781.97     1834.90     83.60 o 
   1   7   1    19888.75    19845.14    482.89 o 
   2   7   1      308.25      407.96     25.79 o 
   3   7   1    20092.57    19574.99    281.67 o 
   4   7   1     1431.29     1497.90     67.68 o 
   5   7   1    28212.85    28360.33    397.14 o 
   6   7   1    35427.49    35127.45    486.47 o 
   7   7   1    21203.68    21365.27    319.00 o 
   8   7   1    25696.46    26192.93    384.29 o 
   9   7   1       75.52      138.52     37.11 o 
  10   7   1    20229.80    21118.87    333.49 o 
  11   7   1     1054.31     1158.98     75.82 o 
  12   7   1    11446.67    11575.30    257.09 o 
  13   7   1     2087.45     2321.92    134.14 o 
  14   7   1    19919.38    20262.43    398.94 o 
  15   7   1     5384.14     5688.36    179.11 o 
  16   7   1     6571.20     6927.28    327.12 o 
  17   7   1     6271.43     6569.14    231.53 o 
  18   7   1     1290.07     1575.32    129.36 o 
  19   7   1     4597.46     4670.06    242.74 o 
 -19   8   1      243.58      187.20    118.29 o 
 -18   8   1     4268.26     4499.77    248.43 o 
 -17   8   1     8444.91     8651.39    518.80 o 
 -16   8   1     3841.29     3803.58    176.73 o 
 -15   8   1     3604.54     3399.52    133.34 o 
 -14   8   1       78.28       44.57     46.89 o 
 -13   8   1     8850.70     8595.24    219.47 o 
 -12   8   1     1466.85     1558.24     83.47 o 
 -11   8   1     9696.65     9669.93    238.19 o 
 -10   8   1       60.67      150.91     41.87 o 
  -9   8   1    28409.56    27775.44    439.08 o 
  -8   8   1      557.24      642.65     41.09 o 
  -7   8   1    14069.65    13822.95    219.46 o 
  -6   8   1     9011.79     8675.65    135.67 o 
  -5   8   1     2707.02     2748.69     72.57 o 
  -4   8   1    15942.67    15962.46    348.53 o 
  -3   8   1     4504.44     4713.43     99.26 o 
  -2   8   1    10627.25    10626.46    188.97 o 
  -1   8   1      460.58      577.82     71.13 o 
   0   8   1    41472.25    39055.05   1318.99 o 
   1   8   1       45.64       73.43     32.87 o 
   2   8   1    11714.20    12035.30    187.61 o 
   3   8   1     8413.14     8723.86    147.67 o 
   4   8   1    10441.04    10656.38    175.80 o 
   5   8   1     1483.37     1519.70     67.63 o 
   6   8   1     8167.91     7994.39    165.69 o 
   7   8   1     6167.86     6338.31    129.37 o 
   8   8   1     9010.68     9176.26    170.75 o 
   9   8   1    24804.31    24655.85    372.61 o 
  10   8   1     1326.08     1222.22     64.00 o 
  11   8   1    15406.28    15757.97    286.34 o 
  12   8   1     2091.48     2237.36    108.61 o 
  13   8   1     7721.35     8122.27    216.96 o 
  14   8   1     1573.33     1680.01    103.20 o 
  15   8   1     1340.85     1343.98     98.38 o 
  16   8   1     4776.66     4987.36    172.96 o 
  17   8   1     4597.34     4725.75    195.88 o 
  18   8   1     2058.17     2053.75    224.84 o 
 -18   9   1      214.37      243.60    104.53 o 
 -17   9   1     2386.25     2779.98    316.46 o 
 -16   9   1      987.90     1021.57     90.84 o 
 -15   9   1      198.72      101.12     54.46 o 
 -14   9   1       95.40      126.13     53.73 o 
 -13   9   1        8.09       26.64     46.30 o 
 -12   9   1      114.01      101.54     45.04 o 
 -11   9   1      187.74      206.27     47.41 o 
 -10   9   1     1786.90     1740.92     82.95 o 
  -9   9   1     1424.82     1333.75    125.59 o 
  -8   9   1     5811.60     5849.20    123.25 o 
  -7   9   1     1314.91     1331.92     59.70 o 
  -6   9   1       30.43       15.50     24.34 o 
  -5   9   1     3503.82     3535.45     85.98 o 
  -4   9   1      440.42      518.20     35.96 o 
  -3   9   1      703.30      873.96     59.58 o 
  -2   9   1      682.92      675.67     52.92 o 
  -1   9   1     4611.48     4548.73    150.78 o 
   0   9   1      772.54      805.97     43.62 o 
   1   9   1     3918.21     3913.54    126.62 o 
   2   9   1       33.98        4.13     23.62 o 
   3   9   1       44.93       40.28     21.97 o 
   4   9   1      395.91      398.12     33.82 o 
   5   9   1       74.43       51.05     25.30 o 
   6   9   1       30.34       56.07     26.42 o 
   7   9   1       55.85       17.49     26.75 o 
   8   9   1     4489.02     4611.31    137.28 o 
   9   9   1     2478.91     2504.62    130.11 o 
  10   9   1     4897.50     5055.51    138.00 o 
  11   9   1       48.78      107.92     42.48 o 
  12   9   1     2838.75     2929.03    147.60 o 
  13   9   1      401.65      424.50     57.88 o 
  14   9   1       78.29      173.79     52.06 o 
  15   9   1       21.43       74.31     49.31 o 
  16   9   1      839.86      796.51    103.08 o 
  17   9   1       56.50       41.06     72.70 o 
 -17  10   1     3016.00     2760.94    205.35 o 
 -16  10   1     5620.59     5866.95    187.53 o 
 -15  10   1     7302.32     7056.47    311.09 o 
 -14  10   1     2321.29     2403.28    115.39 o 
 -13  10   1    10547.13    10624.98    244.97 o 
 -12  10   1       71.79      122.14     48.40 o 
 -11  10   1     7305.23     7379.99    162.08 o 
 -10  10   1      121.47      162.15     40.60 o 
  -9  10   1     9884.23     9977.58    238.73 o 
  -8  10   1     3105.91     3294.50    112.05 o 
  -7  10   1    15968.07    16201.85    257.89 o 
  -6  10   1    13974.62    13866.58    227.15 o 
  -5  10   1    22260.01    22328.77    332.53 o 
  -4  10   1    27291.44    27153.51    442.54 o 
  -3  10   1     9308.98     9571.61    191.34 o 
  -2  10   1    32127.62    31771.02    505.69 o 
  -1  10   1       17.58       29.06     34.37 o 
   0  10   1    18789.16    18123.56    443.06 o 
   1  10   1       50.14      122.97     37.91 o 
   2  10   1     9671.08     9799.77    228.08 o 
   3  10   1     1283.82     1321.24     73.38 o 
   4  10   1    11981.91    12233.41    209.01 o 
   5  10   1    12613.73    12587.17    307.89 o 
   6  10   1    10928.41    11454.90    200.27 o 
   7  10   1    16517.72    17075.69    276.43 o 
   8  10   1     2819.62     2909.67    128.44 o 
   9  10   1    22701.19    22900.14    414.80 o 
  10  10   1       42.00      168.80     88.18 o 
  11  10   1    20364.06    20800.61    347.97 o 
  12  10   1      933.05      955.88     79.98 o 
  13  10   1    13035.55    13305.15    423.87 o 
  14  10   1     2003.06     1904.27    111.33 o 
  15  10   1     8142.81     8226.71    225.44 o 
  16  10   1     3244.09     3451.15    149.31 o 
 -16  11   1     3116.78     3184.26    156.51 o 
 -15  11   1      642.33      624.35     70.64 o 
 -14  11   1     3643.78     3832.12    129.25 o 
 -13  11   1      415.32      384.79     57.10 o 
 -12  11   1     2068.17     2124.60     97.17 o 
 -11  11   1       48.04       75.99     40.90 o 
 -10  11   1     5901.15     5792.85    157.77 o 
  -9  11   1      206.51      247.06     43.46 o 
  -8  11   1     5078.66     5237.32    131.98 o 
  -7  11   1     5350.07     5116.67    119.04 o 
  -6  11   1     8051.47     8127.24    157.37 o 
  -5  11   1    12776.75    13480.49    225.70 o 
  -4  11   1     5069.03     5041.34    130.38 o 
  -3  11   1    18017.73    17966.79    318.67 o 
  -2  11   1     4689.03     4519.11    128.91 o 
  -1  11   1     8058.19     8223.53    327.48 o 
   0  11   1      144.96      182.76     44.54 o 
   1  11   1     5544.62     5560.03    422.52 o 
   2  11   1      939.98      926.78     67.55 o 
   3  11   1     5853.80     5731.71    164.34 o 
   4  11   1      801.68      975.81     71.68 o 
   5  11   1     4040.73     4257.24    142.07 o 
   6  11   1     4091.58     4079.32    349.07 o 
   7  11   1     3314.37     2931.58    251.74 o 
   8  11   1     7641.30     7728.65    289.87 o 
   9  11   1      206.86      127.34     62.11 o 
  10  11   1    14887.42    15413.91    315.57 o 
  11  11   1       30.91       -4.13     47.04 o 
  12  11   1     7414.74     7591.61    218.67 o 
  13  11   1     1143.92     1363.79    110.61 o 
  14  11   1     5135.74     5345.64    245.68 o 
  15  11   1      192.82      199.08     67.47 o 
 -14  12   1      423.02      491.43     66.86 o 
 -13  12   1     1182.79     1078.01     77.31 o 
 -12  12   1      308.02      376.09     65.59 o 
 -11  12   1     2565.35     2408.61     97.00 o 
 -10  12   1      159.26      185.82     46.49 o 
  -9  12   1      968.02      935.17     63.50 o 
  -8  12   1       42.01        6.85     43.97 o 
  -7  12   1     1027.90     1086.64     62.66 o 
  -6  12   1      531.14      541.86     48.36 o 
  -5  12   1     1941.30     2057.18     87.48 o 
  -4  12   1      918.83      800.48     60.42 o 
  -3  12   1      106.72      120.36     38.07 o 
  -2  12   1     3433.59     3489.49    224.96 o 
  -1  12   1       17.30       61.87     35.40 o 
   0  12   1      612.03      605.80     77.98 o 
   1  12   1     1955.66     2013.25    146.98 o 
   2  12   1     4713.53     4602.73    341.49 o 
   3  12   1      358.60      378.70     66.09 o 
   4  12   1     2860.96     3025.67    121.81 o 
   5  12   1     2046.55     1982.96    379.91 o 
   6  12   1     4485.98     4474.21    559.06 o 
   7  12   1      629.42      631.57    104.30 o 
   8  12   1      741.26      811.88    142.81 o 
   9  12   1      626.66      476.49    105.56 o 
  10  12   1       18.89      122.06     91.45 o 
  11  12   1      426.15      600.11    111.68 o 
  12  12   1       11.03       -9.07     78.65 o 
  13  12   1       46.79      114.79     93.43 o 
 -12  13   1    11117.70    11568.19    279.80 o 
 -11  13   1     1349.17     1334.79     80.77 o 
 -10  13   1     9212.63     9436.28    217.61 o 
  -9  13   1      568.17      577.03     60.01 o 
  -8  13   1    16058.91    15883.74    315.58 o 
  -7  13   1     1036.77      997.96    133.12 o 
  -6  13   1     6003.81     5876.45    243.34 o 
  -5  13   1    12833.58    12884.79    282.66 o 
  -4  13   1     5000.26     5385.23    161.76 o 
  -3  13   1    10121.64    10124.66    265.52 o 
  -2  13   1      251.18      337.75     59.97 o 
  -1  13   1    15341.86    15595.10    517.43 o 
   0  13   1      226.88      241.15     57.98 o 
   1  13   1    14034.03    13976.06    431.28 o 
   2  13   1     2447.02     2452.38    164.26 o 
   3  13   1     7453.64     7019.07    907.36 o 
   4  13   1     5055.49     4942.31    231.33 o 
   5  13   1    13437.37    14016.49    774.26 o 
   6  13   1     2858.54     2977.38    185.14 o 
   7  13   1     5209.07     6034.51    581.87 o 
   8  13   1    12395.84    13195.70    431.34 o 
   9  13   1     3275.10     3137.89    199.83 o 
  10  13   1    10217.71    10153.06    371.31 o 
  11  13   1      638.42      895.20    134.22 o 
 -10  14   1      136.29      337.30     89.96 o 
  -9  14   1     3447.21     3350.84    153.13 o 
  -8  14   1      228.46      301.28     78.83 o 
  -7  14   1     4403.09     4461.73    324.26 o 
  -6  14   1     1550.06     1515.32    106.03 o 
  -5  14   1     3672.64     3826.61    142.15 o 
  -4  14   1     4842.53     4784.47    158.72 o 
  -3  14   1      429.12      413.71     65.66 o 
  -2  14   1     7349.95     7266.07    199.04 o 
  -1  14   1       28.90       39.92     51.52 o 
   0  14   1     2071.07     1909.86    157.13 o 
   1  14   1      591.14      646.51     98.29 o 
   2  14   1     4370.47     4134.08    465.03 o 
   3  14   1       44.12       15.36     68.07 o 
   4  14   1     4077.06     4165.70    266.16 o 
   5  14   1     1468.80     1529.75    255.85 o 
   6  14   1     3262.24     3550.17    521.81 o 
   7  14   1     2663.31     2540.31    451.83 o 
   8  14   1      959.93     1053.58    138.82 o 
   9  14   1     3817.68     4082.98    231.04 o 
  -6  15   1     1174.96     1287.20    123.20 o 
  -5  15   1     1853.02     1787.71    152.97 o 
  -4  15   1      729.03      852.08     83.92 o 
  -3  15   1     3583.43     3853.72    192.57 o 
  -2  15   1       47.71       78.68     76.89 o 
  -1  15   1      782.31      750.55    156.58 o 
   0  15   1      275.21      280.90    135.00 o 
   1  15   1      332.53      351.60     90.93 o 
   2  15   1      404.57      456.64    109.46 o 
   3  15   1     1765.32     1933.78    233.64 o 
   4  15   1      157.81       78.93     81.84 o 
   5  15   1     2981.71     2886.96    195.89 o 
 -22   0   2     8148.21     7725.55    854.65 o 
 -21   0   2      167.81      287.48    104.62 o 
 -20   0   2    11188.97    11962.11    402.44 o 
 -19   0   2      493.26      306.99    117.61 o 
 -18   0   2    11729.58    11549.75    381.35 o 
 -17   0   2    11247.59    11212.84    368.61 o 
 -16   0   2    10102.96     9720.51    329.58 o 
 -15   0   2     9202.38     8994.76    407.64 o 
 -14   0   2      306.96      392.03     78.93 o 
 -13   0   2    21434.09    20965.61    533.75 o 
 -12   0   2     2490.41     2630.62    187.18 o 
 -11   0   2    29624.71    28969.89    667.35 o 
 -10   0   2     1862.12     1906.75    102.23 o 
  -9   0   2   105756.55   101272.02   2057.48 o 
  -8   0   2     7713.68     7462.82    202.01 o 
  -7   0   2   100166.55    98529.61   1980.75 o 
  -6   0   2    27802.54    27249.62    462.87 o 
  -5   0   2    27778.19    28597.90    477.40 o 
  -4   0   2    30277.40    30321.14    447.16 o 
  -3   0   2     1668.68     1547.63     50.97 o 
  -2   0   2     2356.64     2522.82     79.41 o 
   0   0   2   178329.11   159259.23   8962.04 o 
   1   0   2    37450.92    40061.25    828.13 o 
   2   0   2   129504.88   130743.08   5236.89 o 
   3   0   2    39418.12    37736.18   1262.17 o 
   4   0   2    50294.51    48214.27   1596.69 o 
   5   0   2    50051.54    50725.16   1681.07 o 
   6   0   2    17104.27    17213.60    420.88 o 
   7   0   2    48695.25    46809.52   1045.43 o 
   8   0   2    14568.73    13907.43    380.22 o 
   9   0   2    52870.89    51335.91   1156.59 o 
  10   0   2     5281.46     5184.52    190.39 o 
  11   0   2    38278.63    37304.71   1118.42 o 
  12   0   2      300.45      262.38     63.15 o 
  13   0   2    20670.34    21107.39    700.27 o 
  14   0   2      887.78      924.49    162.01 o 
  15   0   2     2370.73     2279.59    229.05 o 
  16   0   2     6387.70     6515.92    382.01 o 
  17   0   2     8741.62     8963.40    465.17 o 
  18   0   2     7904.33     8156.23    447.05 o 
  19   0   2     2310.54     2327.16    254.44 o 
  20   0   2    20613.15    21342.86    861.88 o 
 -22   1   2      711.06      800.72    108.83 o 
 -21   1   2     2428.19     2546.85    131.57 o 
 -20   1   2     1348.31     1322.13     99.77 o 
 -19   1   2     1932.70     1767.58    136.57 o 
 -18   1   2      316.06      238.89     60.81 o 
 -17   1   2      213.25      207.09     56.12 o 
 -16   1   2      238.93      176.43     52.80 o 
 -15   1   2     4005.80     3706.55    132.60 o 
 -14   1   2     3622.81     3319.03    119.66 o 
 -13   1   2     2518.65     2504.87    100.58 o 
 -12   1   2    11881.69    11418.18    234.41 o 
 -11   1   2     5775.71     5867.36    141.58 o 
 -10   1   2    15915.78    15755.40    276.84 o 
  -9   1   2     1839.65     1958.22     66.58 o 
  -8   1   2     3708.48     3654.14     78.60 o 
  -7   1   2     3366.21     3438.55     70.69 o 
  -6   1   2    21715.66    21656.28    270.88 o 
  -5   1   2     4679.92     4949.98     81.57 o 
  -4   1   2     4924.83     5188.92    100.63 o 
  -3   1   2    16265.26    16410.45    291.50 o 
  -2   1   2       85.42       56.12     17.23 o 
  -1   1   2      883.54     1116.74     33.05 o 
   0   1   2     9378.49    10014.77    159.50 o 
   1   1   2      285.03      447.75     43.67 o 
   2   1   2     4876.87     5183.74     91.28 o 
   3   1   2    14242.88    14371.01    276.16 o 
   4   1   2     4847.29     4828.74    125.23 o 
   5   1   2     9068.64     9023.65    204.30 o 
   6   1   2    20885.78    20260.74    406.09 o 
   7   1   2     6985.61     6723.89    146.94 o 
   8   1   2    10991.54    10778.81    213.58 o 
   9   1   2      286.01      420.06     62.48 o 
  10   1   2     7712.91     7468.17    171.18 o 
  11   1   2      834.02      837.28     57.65 o 
  12   1   2      264.07      332.15     45.18 o 
  13   1   2       33.06        5.63     41.76 o 
  14   1   2     7586.07     7439.73    279.92 o 
  15   1   2      399.72      580.13    104.38 o 
  16   1   2     4174.38     4098.67    211.95 o 
  17   1   2     3770.15     3678.12    206.10 o 
  18   1   2       38.23      130.16     90.89 o 
  19   1   2     4026.29     3904.26    327.83 o 
  20   1   2       53.58      172.44     96.60 o 
 -22   2   2     5091.93     5032.95    213.35 o 
 -21   2   2      295.52      404.68     90.31 o 
 -20   2   2     2471.31     2613.30    154.25 o 
 -19   2   2     3867.55     3953.38    151.56 o 
 -18   2   2     1633.19     1545.99    100.78 o 
 -17   2   2     2592.90     2367.35    117.56 o 
 -16   2   2     3926.25     3608.95    158.36 o 
 -15   2   2     2889.94     2890.03    116.17 o 
 -14   2   2     7482.45     6838.72    176.78 o 
 -13   2   2     3132.04     3269.94    113.00 o 
 -12   2   2      326.14      332.04     47.32 o 
 -11   2   2    14523.27    14179.77    263.89 o 
 -10   2   2     1950.23     2153.34     68.33 o 
  -9   2   2    10022.47    10060.62    167.19 o 
  -8   2   2     3891.90     3891.88     73.25 o 
  -7   2   2     2589.82     2565.25     63.56 o 
  -6   2   2     2340.86     2215.17     83.89 o 
  -5   2   2     6136.36     6418.75     92.89 o 
  -4   2   2    10424.07    10581.94    150.84 o 
  -3   2   2     1099.25     1102.35     32.38 o 
  -2   2   2    31410.70    31512.56    665.50 o 
  -1   2   2     3736.11     4287.26    132.89 o 
   0   2   2    26693.67    27363.87    456.22 o 
   1   2   2      818.16      772.33     38.62 o 
   2   2   2    15187.06    15192.61    292.36 o 
   3   2   2     4246.36     4626.72     97.12 o 
   4   2   2    13745.46    13359.83    229.14 o 
   5   2   2     4868.54     4818.53    133.46 o 
   6   2   2     9671.24     9611.17    225.33 o 
   7   2   2    22993.23    22582.19    457.24 o 
   8   2   2     1010.48     1184.14     63.43 o 
   9   2   2    11319.11    11405.30    228.46 o 
  10   2   2     1160.11     1182.46     63.87 o 
  11   2   2     3349.04     3452.80    125.86 o 
  12   2   2       34.22      134.46     49.88 o 
  13   2   2     4910.08     5106.47    174.92 o 
  14   2   2     1543.40     1650.72    105.26 o 
  15   2   2    11438.82    11799.44    380.31 o 
  16   2   2     2839.15     2831.86    185.02 o 
  17   2   2     3567.83     3694.34    273.15 o 
  18   2   2     4277.96     4611.66    234.24 o 
  19   2   2      278.42      272.46    103.41 o 
  20   2   2     1355.48     1224.18    150.14 o 
 -22   3   2       42.44       13.29     70.99 o 
 -21   3   2     5723.03     5847.09    226.62 o 
 -20   3   2      939.57     1113.32    139.44 o 
 -19   3   2    13874.30    13846.52    364.34 o 
 -18   3   2     3932.61     3844.29    244.43 o 
 -17   3   2    10046.52     9998.58    241.26 o 
 -16   3   2     9281.70     9179.58    246.85 o 
 -15   3   2     5103.94     5468.39    165.27 o 
 -14   3   2    21016.34    20453.25    375.40 o 
 -13   3   2     6569.27     6584.92    211.55 o 
 -12   3   2    22471.38    22276.10    396.83 o 
 -11   3   2     2247.66     2205.36    100.11 o 
 -10   3   2    45667.01    44421.85    600.55 o 
  -9   3   2     2457.69     2726.44     61.37 o 
  -8   3   2    64345.48    64365.57    845.20 o 
  -7   3   2    42871.38    44115.03    533.56 o 
  -6   3   2    23070.58    23527.96    294.44 o 
  -5   3   2    37919.84    38111.14    454.97 o 
  -4   3   2     6228.12     6498.76    102.05 o 
  -3   3   2    34331.17    34316.57    505.84 o 
  -2   3   2     8738.93     8996.88    223.07 o 
  -1   3   2    55107.75    53370.98   1110.38 o 
   0   3   2      181.91      258.62     15.09 o 
   1   3   2    67293.32    64365.80   2288.22 o 
   2   3   2      437.91      468.38     59.94 o 
   3   3   2    71172.30    68942.49   1161.25 o 
   4   3   2    18666.54    18129.95    344.07 o 
   5   3   2    41780.80    41011.51    721.64 o 
   6   3   2    30503.26    29986.58    768.78 o 
   7   3   2    11788.81    11701.27    339.31 o 
   8   3   2    21692.14    20639.73    533.92 o 
   9   3   2     1008.41     1073.04    110.56 o 
  10   3   2    35163.60    35328.19    678.04 o 
  11   3   2       32.96       59.73     44.37 o 
  12   3   2    25216.47    25649.11    528.33 o 
  13   3   2     2056.93     1968.88    111.05 o 
  14   3   2    22651.62    22877.83    495.80 o 
  15   3   2     1858.45     2087.21    157.37 o 
  16   3   2    12520.75    12637.22    405.46 o 
  17   3   2     7408.82     7314.55    296.76 o 
  18   3   2     5276.92     5530.91    392.47 o 
  19   3   2    14167.83    15154.78    931.10 o 
  20   3   2     1290.96     1733.00    268.68 o 
 -21   4   2      201.89      212.03     84.02 o 
 -20   4   2     2511.24     2707.82    159.67 o 
 -19   4   2      421.56      349.25     84.21 o 
 -18   4   2      374.35      318.84     90.50 o 
 -17   4   2     1480.73     1585.59    211.72 o 
 -16   4   2     1240.92     1217.64    104.64 o 
 -15   4   2      347.44      284.91     65.24 o 
 -14   4   2       30.36       32.40     46.79 o 
 -13   4   2     6825.19     6927.88    168.01 o 
 -12   4   2     1044.09     1036.88     56.69 o 
 -11   4   2     4704.40     4626.60    107.84 o 
 -10   4   2      903.72      918.51     38.40 o 
  -9   4   2    10032.10    10002.52    173.38 o 
  -8   4   2      357.72      420.74     26.89 o 
  -7   4   2     1682.56     1645.34     43.40 o 
  -6   4   2     1490.43     1545.10     39.01 o 
  -5   4   2      895.52      934.67     52.12 o 
  -4   4   2     9952.56    10292.54    171.49 o 
  -3   4   2    10835.19    11235.42    221.03 o 
  -2   4   2     2655.17     2588.14    135.23 o 
  -1   4   2       27.70      100.33     30.55 o 
   0   4   2     8936.36     8942.82    240.88 o 
   1   4   2        7.58        0.74     11.67 o 
   2   4   2     4507.85     4416.58     85.49 o 
   3   4   2     3683.18     3727.89     93.88 o 
   4   4   2    22511.10    21553.76    529.33 o 
   5   4   2     1314.07     1365.55     66.36 o 
   6   4   2     3327.04     3016.95     91.07 o 
   7   4   2    12445.82    12011.00    286.16 o 
   8   4   2       40.14       49.62     40.13 o 
   9   4   2     7252.73     7319.14    212.87 o 
  10   4   2       19.89       26.19     41.55 o 
  11   4   2     1712.59     1938.41    107.43 o 
  12   4   2      121.75       75.23     48.85 o 
  13   4   2     4256.40     4235.10    161.26 o 
  14   4   2       39.26       40.92     53.57 o 
  15   4   2      951.92      891.01     90.98 o 
  16   4   2     1342.61     1328.74    138.06 o 
  17   4   2     1277.15     1280.10    144.18 o 
  18   4   2      938.11      911.25    133.85 o 
  19   4   2       19.93      133.43     95.56 o 
 -21   5   2     5932.52     5914.17    293.16 o 
 -20   5   2       72.09       42.44    108.70 o 
 -19   5   2     2427.03     2392.09    148.65 o 
 -18   5   2     4281.20     4277.84    343.49 o 
 -17   5   2     3539.93     3663.50    166.42 o 
 -16   5   2     2303.84     2010.38    125.37 o 
 -15   5   2     1675.73     1887.42    217.36 o 
 -14   5   2     6088.56     5942.95    207.28 o 
 -13   5   2     1899.90     1905.33     87.18 o 
 -12   5   2    11866.97    11691.63    327.14 o 
 -11   5   2     1156.60     1082.25     61.39 o 
 -10   5   2     7016.89     6640.70    226.28 o 
  -9   5   2     2625.19     2687.88     91.34 o 
  -8   5   2    21516.61    21384.41    308.62 o 
  -7   5   2     1871.45     1966.19     61.70 o 
  -6   5   2      911.85      946.56     40.36 o 
  -5   5   2    25518.76    26141.02    356.01 o 
  -4   5   2     5856.34     5780.72    136.25 o 
  -3   5   2    14122.09    14386.53    278.93 o 
  -2   5   2     1169.71     1201.28     71.61 o 
  -1   5   2    20290.40    20676.43    367.02 o 
   0   5   2      784.35      928.00     51.76 o 
   1   5   2    25280.50    25491.43    454.20 o 
   2   5   2       29.15       55.96     14.80 o 
   3   5   2    26647.30    26432.26    399.15 o 
   4   5   2     5387.28     5254.18     98.41 o 
   5   5   2    18272.50    18165.71    268.36 o 
   6   5   2     3204.96     3161.71    127.16 o 
   7   5   2      113.93      137.56     33.83 o 
   8   5   2    18048.55    17714.93    322.56 o 
   9   5   2      825.10      871.39     80.48 o 
  10   5   2     5940.00     5888.03    192.56 o 
  11   5   2     1509.52     1483.77     94.69 o 
  12   5   2    10265.30    10012.24    235.78 o 
  13   5   2      207.85      262.72     65.98 o 
  14   5   2     7501.59     7914.18    239.77 o 
  15   5   2     1343.68     1587.79    135.92 o 
  16   5   2     4964.11     5149.90    243.89 o 
  17   5   2     2619.11     2478.62    182.99 o 
  18   5   2     1173.85     1018.33    140.16 o 
  19   5   2     2779.40     3091.84    373.84 o 
 -20   6   2     6324.00     5688.03    590.27 o 
 -19   6   2     5895.54     5825.04    440.52 o 
 -18   6   2    12109.44    11354.78    400.77 o 
 -17   6   2     3377.80     3366.77    205.18 o 
 -16   6   2     5215.30     5028.45    195.51 o 
 -15   6   2    12986.74    13222.15    252.23 o 
 -14   6   2     8562.46     8360.42    225.62 o 
 -13   6   2    10956.22    11113.43    256.77 o 
 -12   6   2     2433.22     2177.38     88.47 o 
 -11   6   2    27057.01    26226.96    428.05 o 
 -10   6   2       30.67       50.85     30.29 o 
  -9   6   2    22268.62    21889.66    374.40 o 
  -8   6   2     8763.21     9020.59    154.49 o 
  -7   6   2    18292.57    19037.21    277.65 o 
  -6   6   2    20187.00    20504.40    316.60 o 
  -5   6   2    12326.89    12859.88    224.66 o 
  -4   6   2    32180.30    32427.44    578.86 o 
  -3   6   2     2290.21     2381.49     93.50 o 
  -2   6   2    38152.04    37733.65    647.59 o 
  -1   6   2     3710.03     3485.09     93.24 o 
   0   6   2    35913.26    35410.35    941.31 o 
   1   6   2      323.05      363.79     21.56 o 
   2   6   2    66421.34    63993.37   1210.78 o 
   3   6   2     1367.29     1405.87     44.54 o 
   4   6   2    36639.75    35779.13    685.84 o 
   5   6   2    17450.99    17522.14    263.05 o 
   6   6   2    24017.79    24246.47    352.60 o 
   7   6   2    22342.30    22317.11    333.52 o 
   8   6   2      182.40      236.13    117.23 o 
   9   6   2    23811.52    23695.54    418.67 o 
  10   6   2     1699.34     1593.12    113.78 o 
  11   6   2    21201.95    21530.42    404.15 o 
  12   6   2      445.04      337.78     66.84 o 
  13   6   2    16084.81    16195.06    336.25 o 
  14   6   2     3727.76     3884.51    166.00 o 
  15   6   2    19216.03    19922.40    624.16 o 
  16   6   2     2627.79     2618.88    144.89 o 
  17   6   2     5696.24     6048.66    272.55 o 
  18   6   2    12713.25    13262.42    458.84 o 
  19   6   2     3838.54     3828.99    233.09 o 
 -20   7   2       12.13      -21.87     95.56 o 
 -19   7   2      577.45      503.38    268.08 o 
 -18   7   2     1132.21     1249.41    149.55 o 
 -17   7   2     1831.53     1832.58    162.05 o 
 -16   7   2     1104.45     1058.96    115.44 o 
 -15   7   2     1579.71     1595.14     95.17 o 
 -14   7   2      916.43      911.43     82.04 o 
 -13   7   2      897.27      860.44     75.86 o 
 -12   7   2     2235.72     2422.11    106.35 o 
 -11   7   2      667.88      630.19     61.43 o 
 -10   7   2     4600.79     4561.88    161.22 o 
  -9   7   2       82.30       90.87     28.46 o 
  -8   7   2     3971.49     3806.43    105.05 o 
  -7   7   2     1708.66     1717.78     65.92 o 
  -6   7   2       58.88       70.53     26.12 o 
  -5   7   2     7146.54     7200.74    148.87 o 
  -4   7   2       98.24       95.22     26.54 o 
  -3   7   2     3831.70     3942.21    108.96 o 
  -2   7   2       11.93       23.31     31.79 o 
  -1   7   2    11602.01    12143.55    244.09 o 
   0   7   2      608.69      579.91     25.80 o 
   1   7   2    11924.50    11606.13    302.09 o 
   2   7   2     1759.92     1839.62     73.81 o 
   3   7   2     4451.16     4543.98    148.52 o 
   4   7   2       24.37       36.69     26.56 o 
   5   7   2     2026.13     2016.25    108.33 o 
   6   7   2      131.76      164.55     35.07 o 
   7   7   2       41.99       33.58     26.24 o 
   8   7   2     1681.81     1701.94     67.99 o 
   9   7   2       80.39       55.48     40.36 o 
  10   7   2     2411.98     2454.90    151.56 o 
  11   7   2       32.58       26.51     44.03 o 
  12   7   2     2978.69     3071.65    108.21 o 
  13   7   2       36.07       95.77     52.63 o 
  14   7   2     1669.67     1770.07    114.33 o 
  15   7   2      524.93      617.91     91.53 o 
  16   7   2     2209.88     2415.94    145.52 o 
  17   7   2      535.44      500.40    142.89 o 
  18   7   2     1656.05     1847.29    172.21 o 
 -19   8   2      541.19      757.72    141.23 o 
 -18   8   2     4884.41     4935.18    256.08 o 
 -17   8   2      991.86     1092.85    105.42 o 
 -16   8   2     1955.33     1871.57    108.20 o 
 -15   8   2     3513.56     3439.18    190.05 o 
 -14   8   2      405.76      286.04     63.19 o 
 -13   8   2     4646.33     4551.00    154.73 o 
 -12   8   2        9.47      -28.61     40.18 o 
 -11   8   2    15384.47    14949.34    317.12 o 
 -10   8   2      247.24      256.81     49.24 o 
  -9   8   2    24733.84    24418.72    457.03 o 
  -8   8   2     2607.26     2620.67     85.65 o 
  -7   8   2    20347.84    20285.11    488.93 o 
  -6   8   2     8715.36     9175.19    183.54 o 
  -5   8   2     7633.69     7753.46    142.89 o 
  -4   8   2     9591.89     9549.85    179.83 o 
  -3   8   2     1103.40     1088.09    106.79 o 
  -2   8   2     4294.06     4408.58    121.04 o 
  -1   8   2     1338.77     1307.02     63.16 o 
   0   8   2     9751.33     9705.70    288.50 o 
   1   8   2      215.25      195.72     30.51 o 
   2   8   2    22345.02    21387.68    570.48 o 
   3   8   2     4926.94     4873.89     98.60 o 
   4   8   2    11866.88    11691.44    292.28 o 
   5   8   2    10570.11    10869.17    222.42 o 
   6   8   2     6895.42     6859.74    135.68 o 
   7   8   2     9523.94     9958.59    214.68 o 
   8   8   2     2300.06     2461.57    206.22 o 
   9   8   2    12798.94    13609.31    297.86 o 
  10   8   2     1586.88     1628.15     89.67 o 
  11   8   2    10393.94    10626.98    267.87 o 
  12   8   2      406.03      376.36     53.76 o 
  13   8   2     4644.57     4506.44    143.62 o 
  14   8   2      457.67      482.03     62.94 o 
  15   8   2     2681.32     2547.88    119.51 o 
  16   8   2     1056.64     1098.42     94.72 o 
  17   8   2     1108.27     1254.13    117.52 o 
 -18   9   2     3467.31     3283.08    218.21 o 
 -17   9   2     4404.36     4702.73    170.28 o 
 -16   9   2     1756.57     1524.90    103.57 o 
 -15   9   2     3736.23     3824.61    143.16 o 
 -14   9   2     7252.54     7324.42    195.97 o 
 -13   9   2     1264.40     1321.59    150.56 o 
 -12   9   2    20855.07    20672.81    574.79 o 
 -11   9   2       82.40      101.85     52.74 o 
 -10   9   2    19143.79    18353.99    369.26 o 
  -9   9   2     4453.45     4486.12    139.75 o 
  -8   9   2    28928.46    28917.18    471.37 o 
  -7   9   2     4511.09     4502.64    114.50 o 
  -6   9   2    10743.90    10919.25    185.15 o 
  -5   9   2    17881.10    17869.15    271.84 o 
  -4   9   2     9569.94     9047.72    210.28 o 
  -3   9   2     9480.98     9698.68    379.25 o 
  -2   9   2       81.16      147.18     35.99 o 
  -1   9   2    17294.89    17114.80    341.48 o 
   0   9   2       17.38       48.59     30.74 o 
   1   9   2    21171.75    19893.46    935.41 o 
   2   9   2      183.26      209.73     38.65 o 
   3   9   2    20258.18    20556.26    401.42 o 
   4   9   2    14773.09    14605.68    269.80 o 
   5   9   2    21447.72    21566.53    386.18 o 
   6   9   2    18797.96    19401.13    354.04 o 
   7   9   2     3225.94     3382.29    113.59 o 
   8   9   2    25776.21    26593.83    621.10 o 
   9   9   2     1068.73     1102.36     76.57 o 
  10   9   2    13383.35    13769.02    511.10 o 
  11   9   2       88.05      179.36     53.78 o 
  12   9   2    10573.49    11291.06    230.20 o 
  13   9   2      128.23      167.25     55.26 o 
  14   9   2     7322.29     7666.88    251.68 o 
  15   9   2     2106.46     1921.65    156.75 o 
  16   9   2     6412.97     6663.29    255.61 o 
 -17  10   2       22.28       28.96     62.95 o 
 -16  10   2       28.69      -81.68     54.82 o 
 -15  10   2     2264.69     2072.68    114.60 o 
 -14  10   2      547.81      508.18     85.70 o 
 -13  10   2       35.77      -17.75     51.43 o 
 -12  10   2       28.61       66.96     49.39 o 
 -11  10   2      928.16      871.72     75.86 o 
 -10  10   2      184.17      231.52     64.63 o 
  -9  10   2     1097.18     1121.47     64.66 o 
  -8  10   2      571.27      590.47     59.40 o 
  -7  10   2     3263.82     3193.40     88.55 o 
  -6  10   2     1838.60     1787.52     86.55 o 
  -5  10   2     1526.52     1585.48     70.36 o 
  -4  10   2      253.96      279.83     39.26 o 
  -3  10   2       52.50        7.39     34.91 o 
  -2  10   2      284.61      319.21     60.23 o 
  -1  10   2     4359.62     4271.01    128.70 o 
   0  10   2      146.88      154.73     39.06 o 
   1  10   2       10.97       21.58     34.42 o 
   2  10   2     8489.37     8004.03    425.32 o 
   3  10   2      571.78      448.29     79.39 o 
   4  10   2      622.30      601.99     87.99 o 
   5  10   2     3551.86     3681.24    183.65 o 
   6  10   2     1793.79     1938.17    139.90 o 
   7  10   2      344.74      393.91     89.39 o 
   8  10   2     1583.71     1440.11    129.60 o 
   9  10   2      899.91      922.72    113.23 o 
  10  10   2      211.38      130.32     64.33 o 
  11  10   2     1403.72     1361.77     91.31 o 
  12  10   2       80.73       18.99     45.55 o 
  13  10   2       62.76       45.47     48.31 o 
  14  10   2      982.60     1125.83     85.13 o 
  15  10   2      901.93      833.99     80.85 o 
 -15  11   2     1084.20     1130.69     96.30 o 
 -14  11   2     3437.61     3444.87    140.51 o 
 -13  11   2      530.58      509.41     69.22 o 
 -12  11   2     2723.55     2622.99    105.91 o 
 -11  11   2      157.93      149.04     48.15 o 
 -10  11   2    12003.01    11966.86    236.91 o 
  -9  11   2       22.40       33.78     38.82 o 
  -8  11   2    11564.69    11463.98    221.55 o 
  -7  11   2     9707.83     9760.31    231.88 o 
  -6  11   2     7969.06     8144.09    179.19 o 
  -5  11   2     4281.68     4325.79    120.06 o 
  -4  11   2     1767.76     1677.36     74.28 o 
  -3  11   2     4921.38     5019.24    128.83 o 
  -2  11   2     3238.74     3058.05    113.70 o 
  -1  11   2     8237.37     7942.97    200.87 o 
   0  11   2      141.79      133.68     42.21 o 
   1  11   2    16577.81    15903.58    786.06 o 
   2  11   2      496.19      591.38    133.04 o 
   3  11   2    16260.28    15261.19    454.44 o 
   4  11   2     4858.27     4812.03    215.98 o 
   5  11   2     7130.61     7608.95    435.77 o 
   6  11   2    10096.70    10843.57    362.26 o 
   7  11   2     4458.51     4675.69    467.20 o 
   8  11   2     4095.50     4060.69    211.73 o 
   9  11   2       64.36       24.68     86.34 o 
  10  11   2    11842.98    11235.77    497.15 o 
  11  11   2       22.55       48.06    133.03 o 
  12  11   2     5237.04     5201.57    372.96 o 
  13  11   2     1205.21     1525.12    151.10 o 
  14  11   2     4508.42     4664.57    244.11 o 
 -14  12   2     1673.05     1766.72    101.96 o 
 -13  12   2    10566.05    10575.88    223.06 o 
 -12  12   2     1296.70     1399.81     81.77 o 
 -11  12   2    14312.30    13816.42    272.58 o 
 -10  12   2     1900.36     2004.02     92.87 o 
  -9  12   2    15400.96    15221.12    282.76 o 
  -8  12   2     3557.63     3454.60    108.88 o 
  -7  12   2     8193.97     8184.66    203.46 o 
  -6  12   2     3445.13     3440.25    112.53 o 
  -5  12   2     5969.63     6060.92    153.13 o 
  -4  12   2    10068.97    10289.71    214.06 o 
  -3  12   2     2951.66     2863.01     98.16 o 
  -2  12   2    11281.34    11237.68    264.14 o 
  -1  12   2      130.53      135.10     71.88 o 
   0  12   2    11616.38    11092.70    391.52 o 
   1  12   2      173.51      148.82     72.65 o 
   2  12   2     8175.20     7426.98    284.19 o 
   3  12   2     1138.59      816.67    107.53 o 
   4  12   2    15542.52    15044.69    706.28 o 
   5  12   2     6735.32     6520.89    267.71 o 
   6  12   2     9116.50     9894.15    351.95 o 
   7  12   2    19794.88    19762.63   1382.59 o 
   8  12   2      415.53      574.89    111.70 o 
   9  12   2    11506.18    11656.07    849.07 o 
  10  12   2       44.58      131.46     87.62 o 
  11  12   2     3825.60     3834.62    221.90 o 
  12  12   2       57.27       18.66     87.08 o 
 -12  13   2       30.99       84.99     51.69 o 
 -11  13   2      210.10      229.66     53.86 o 
 -10  13   2     1023.79     1078.76     77.41 o 
  -9  13   2       66.33       10.95     44.57 o 
  -8  13   2     3519.78     3514.54    150.55 o 
  -7  13   2      581.87      758.30    119.42 o 
  -6  13   2      140.99      156.59     46.43 o 
  -5  13   2      112.00      151.46     47.01 o 
  -4  13   2       14.28       51.84     52.11 o 
  -3  13   2      476.74      528.27     71.08 o 
  -2  13   2      421.56      473.43    108.93 o 
  -1  13   2       14.94      -22.95     95.70 o 
   0  13   2      219.58      159.15    153.78 o 
   1  13   2      501.66      583.06    273.14 o 
   2  13   2      352.70      509.20    178.27 o 
   3  13   2      318.39      290.00    150.94 o 
   4  13   2     1264.28     1276.89    337.21 o 
   5  13   2      138.41      214.73    154.24 o 
   6  13   2      348.82      412.29    146.15 o 
   7  13   2      216.80      357.64    101.28 o 
   8  13   2      333.34      393.31    108.74 o 
   9  13   2     1500.53     1572.44    174.63 o 
  10  13   2      467.56      325.43    208.33 o 
  -9  14   2     8380.29     8342.77    214.09 o 
  -8  14   2     1461.90     1226.01     90.65 o 
  -7  14   2     6287.77     6217.08    320.78 o 
  -6  14   2     6132.40     6226.78    311.60 o 
  -5  14   2      445.18      536.27    121.32 o 
  -4  14   2     8542.18     8485.21    313.77 o 
  -3  14   2      101.65      146.41     84.96 o 
  -2  14   2     3205.67     3018.07    189.12 o 
  -1  14   2      388.77      493.38    105.37 o 
   0  14   2    13436.37    13677.94    446.40 o 
   1  14   2      840.04      932.40    126.46 o 
   2  14   2    12143.44    11644.07    402.04 o 
   3  14   2     2392.55     2803.15    192.17 o 
   4  14   2     5945.87     5795.94    268.37 o 
   5  14   2     1475.45     1739.13    199.11 o 
   6  14   2      763.86     1059.52    140.17 o 
   7  14   2     2435.56     2571.06    192.67 o 
  -5  15   2     3664.98     3527.63    240.56 o 
  -4  15   2     1348.28     1130.37    134.57 o 
  -3  15   2    11443.69    11381.83    394.42 o 
  -2  15   2      749.16      672.25    121.36 o 
  -1  15   2     8893.46     8913.45    343.84 o 
   0  15   2        1.94      -12.34     90.02 o 
   1  15   2     9373.30    10063.77    375.35 o 
   2  15   2       97.73       46.17     87.18 o 
   3  15   2    11935.74    12006.00    797.84 o 
 -22   1   3      110.96      131.83     74.62 o 
 -21   1   3     9780.76     9625.44    258.31 o 
 -20   1   3      272.98      300.45     71.86 o 
 -19   1   3     5548.33     5319.79    178.29 o 
 -18   1   3     3761.35     3411.29    140.87 o 
 -17   1   3     9927.74     9338.15    233.67 o 
 -16   1   3     6500.06     5897.85    171.85 o 
 -15   1   3     3608.65     3575.32    125.93 o 
 -14   1   3    18596.76    17662.17    330.58 o 
 -13   1   3      632.70      646.44     55.57 o 
 -12   1   3    33690.88    32219.19    515.41 o 
 -11   1   3       38.65       56.06     27.45 o 
 -10   1   3    32062.40    31402.00    431.93 o 
  -9   1   3     3630.47     3424.54     77.38 o 
  -8   1   3    19627.33    19559.45    255.26 o 
  -7   1   3     1130.24     1014.36     49.87 o 
  -6   1   3     5505.14     5193.70    104.89 o 
  -5   1   3    16949.78    17782.26    247.82 o 
  -4   1   3    22543.96    23108.42    320.66 o 
  -3   1   3    26889.43    27011.57    519.23 o 
  -2   1   3     3794.35     3892.68     82.02 o 
  -1   1   3    63793.78    63919.96    931.94 o 
   0   1   3      549.26      743.77     56.58 o 
   1   1   3    76877.18    77439.29   1341.11 o 
   2   1   3     2799.79     3083.41     79.74 o 
   3   1   3    30558.84    30916.07    650.51 o 
   4   1   3    21269.76    21050.37    394.55 o 
   5   1   3    19750.91    18681.89    364.89 o 
   6   1   3    11052.27    11159.85    206.92 o 
   7   1   3     6781.24     6970.21    187.48 o 
   8   1   3    21937.44    21052.36    441.75 o 
   9   1   3     3658.77     3486.61    111.26 o 
  10   1   3    18504.23    19131.16    358.53 o 
  11   1   3      200.85      253.33     47.01 o 
  12   1   3    21470.28    21018.84    395.89 o 
  13   1   3      339.93      315.34     67.18 o 
  14   1   3    10083.24    10217.24    434.79 o 
  15   1   3     8659.56     8079.61    313.62 o 
  16   1   3     5378.26     5472.67    268.04 o 
  17   1   3    10483.43    10514.22    378.68 o 
  18   1   3     2459.52     2624.94    194.90 o 
  19   1   3     6890.70     7412.46    335.58 o 
 -22   2   3     3040.33     3003.52    148.37 o 
 -21   2   3       60.17      152.76     67.70 o 
 -20   2   3     2635.14     2213.36    124.54 o 
 -19   2   3      632.99      434.13     90.94 o 
 -18   2   3     9417.72     9146.34    236.77 o 
 -17   2   3     1895.49     1873.16    105.65 o 
 -16   2   3     3491.23     3368.41    130.54 o 
 -15   2   3    16939.61    16382.16    321.01 o 
 -14   2   3     8557.96     8518.43    197.17 o 
 -13   2   3    17325.35    17080.28    343.05 o 
 -12   2   3      453.82      473.06     69.16 o 
 -11   2   3    29860.66    29863.88    420.22 o 
 -10   2   3      155.32      147.26     26.37 o 
  -9   2   3    18147.37    17659.43    237.66 o 
  -8   2   3     3107.09     3197.32     72.22 o 
  -7   2   3    18830.87    18295.75    288.08 o 
  -6   2   3     9646.95     9941.42    138.68 o 
  -5   2   3    10512.85    10810.72    160.37 o 
  -4   2   3    17822.30    18048.73    331.33 o 
  -3   2   3     6294.72     6648.50    179.43 o 
  -2   2   3    42933.43    43253.20    917.83 o 
  -1   2   3     3219.89     3252.80    125.44 o 
   0   2   3    37335.25    37597.93    678.55 o 
   1   2   3    11998.28    12617.95    257.44 o 
   2   2   3    59391.68    57704.72   1022.95 o 
   3   2   3    10294.59    10602.58    177.43 o 
   4   2   3    18280.81    17731.00    254.23 o 
   5   2   3    22815.80    22317.80    369.57 o 
   6   2   3    14532.23    14494.86    259.92 o 
   7   2   3     4485.25     4376.80    111.59 o 
   8   2   3     6414.55     6819.67    217.56 o 
   9   2   3    10001.96     9850.82    251.64 o 
  10   2   3     2629.10     2714.22    110.78 o 
  11   2   3    17857.40    18090.51    348.83 o 
  12   2   3      226.72      265.63     49.04 o 
  13   2   3    12111.58    12035.22    310.68 o 
  14   2   3     7624.96     7595.02    235.09 o 
  15   2   3    18403.95    18166.71    526.05 o 
  16   2   3     4874.38     4765.87    388.67 o 
  17   2   3     3244.45     3203.75    209.74 o 
  18   2   3    11472.46    11765.49    413.50 o 
  19   2   3     2727.69     2839.17    210.50 o 
 -21   3   3      137.53       71.18     78.55 o 
 -20   3   3      165.85      135.30     64.11 o 
 -19   3   3      483.03      451.27     73.96 o 
 -18   3   3      778.70      698.21     90.25 o 
 -17   3   3      425.06      460.55     67.10 o 
 -16   3   3       22.35       24.44     44.17 o 
 -15   3   3     1151.15     1188.12     79.51 o 
 -14   3   3      195.92      189.11     65.53 o 
 -13   3   3      147.38      151.94     35.73 o 
 -12   3   3      755.09      748.79     63.48 o 
 -11   3   3      798.11      816.37     49.76 o 
 -10   3   3      310.55      432.05     49.12 o 
  -9   3   3      722.15      716.17     32.67 o 
  -8   3   3       56.36       72.16     18.09 o 
  -7   3   3     5089.23     4947.45     93.69 o 
  -6   3   3     4147.39     4241.15     78.79 o 
  -5   3   3     1022.08     1027.46     32.51 o 
  -4   3   3       59.39       89.27     20.90 o 
  -3   3   3      969.43      931.97     60.59 o 
  -2   3   3     3595.43     3658.93    168.70 o 
  -1   3   3     1476.84     1470.82    140.84 o 
   0   3   3      156.96      126.13     33.32 o 
   1   3   3        7.74        2.74     26.53 o 
   2   3   3       16.20       37.52     21.81 o 
   3   3   3       15.95       27.44     20.99 o 
   4   3   3      398.10      432.57     35.84 o 
   5   3   3      962.58      958.41     49.72 o 
   6   3   3     2951.69     3084.18     91.09 o 
   7   3   3       14.66       19.34     26.31 o 
   8   3   3       95.84      182.31     35.60 o 
   9   3   3      684.90      875.11     80.90 o 
  10   3   3     4227.77     4338.86    151.37 o 
  11   3   3     1784.44     1732.64     95.19 o 
  12   3   3     1383.59     1448.94    101.69 o 
  13   3   3      128.34      186.18     77.58 o 
  14   3   3      985.11     1024.63     95.54 o 
  15   3   3        2.80      -33.59     94.03 o 
  16   3   3        8.68       49.60     85.75 o 
  17   3   3       76.31      199.47    113.28 o 
  18   3   3       49.07      -71.80     84.41 o 
  19   3   3       59.18      142.45    104.48 o 
 -21   4   3      177.66       63.09     99.69 o 
 -20   4   3    11520.54    10858.65    651.24 o 
 -19   4   3     1491.35     1513.72    174.37 o 
 -18   4   3     6207.04     6369.21    229.11 o 
 -17   4   3     2795.47     2877.60    124.46 o 
 -16   4   3     6193.92     6343.24    353.98 o 
 -15   4   3     5017.04     5116.60    153.80 o 
 -14   4   3     4000.08     4018.49    127.16 o 
 -13   4   3    36385.50    34759.81    553.41 o 
 -12   4   3     1459.70     1465.91     78.58 o 
 -11   4   3    23413.65    23667.01    344.70 o 
 -10   4   3     7320.72     7273.22    121.30 o 
  -9   4   3    21206.45    21086.58    278.51 o 
  -8   4   3     9439.77     9327.79    139.20 o 
  -7   4   3    16409.30    16573.41    219.34 o 
  -6   4   3    15215.45    15680.14    225.33 o 
  -5   4   3    15997.65    16114.18    261.09 o 
  -4   4   3    34020.58    34877.11    522.36 o 
  -3   4   3    36113.06    35966.36    622.23 o 
  -2   4   3    48957.96    49301.23   1049.57 o 
  -1   4   3     3830.28     3945.11    267.47 o 
   0   4   3    55574.40    54321.19   1292.99 o 
   1   4   3      268.17      230.50     45.98 o 
   2   4   3    10505.94    10434.37    219.04 o 
   3   4   3     8483.82     8283.50    188.42 o 
   4   4   3    15453.82    15084.63    305.47 o 
   5   4   3    14310.02    13792.53    288.70 o 
   6   4   3     6455.07     6267.05    165.92 o 
   7   4   3    26255.17    24906.78    480.85 o 
   8   4   3     2475.18     2446.78    102.61 o 
   9   4   3    21486.37    20475.56    418.34 o 
  10   4   3     2052.11     2127.78    116.45 o 
  11   4   3    18505.19    18709.26    415.50 o 
  12   4   3       90.43      138.30     57.51 o 
  13   4   3    21738.52    21758.80    479.67 o 
  14   4   3      383.49      419.67     77.06 o 
  15   4   3    10958.88    10660.76    298.50 o 
  16   4   3     5813.00     6010.69    269.27 o 
  17   4   3     3183.00     3266.94    209.50 o 
  18   4   3     5195.13     5236.70    264.62 o 
 -21   5   3     3770.76     3769.79    346.93 o 
 -20   5   3       63.87        4.56     87.71 o 
 -19   5   3     4664.87     4738.83    248.64 o 
 -18   5   3      295.10      303.96     96.95 o 
 -17   5   3    10221.09    10174.78    353.17 o 
 -16   5   3     4302.39     3867.75    226.53 o 
 -15   5   3     4966.47     4955.54    201.75 o 
 -14   5   3    11479.62    11379.11    237.68 o 
 -13   5   3      105.16      201.40     46.95 o 
 -12   5   3     5615.46     5772.10    160.31 o 
 -11   5   3      291.56      307.56     33.98 o 
 -10   5   3     7101.85     7102.98    118.76 o 
  -9   5   3     1262.51     1294.75     42.79 o 
  -8   5   3    18972.89    18729.88    247.31 o 
  -7   5   3     5030.58     5033.04    102.93 o 
  -6   5   3    14400.50    14334.56    286.26 o 
  -5   5   3    14285.56    14563.88    288.85 o 
  -4   5   3     8300.12     8572.01    236.64 o 
  -3   5   3    14576.35    14205.40    352.35 o 
  -2   5   3    10465.85    10199.63    271.72 o 
  -1   5   3    18701.39    18530.70    425.95 o 
   0   5   3     5135.35     5263.47    117.55 o 
   1   5   3    38460.73    36166.95    640.84 o 
   2   5   3     1228.94     1231.83     61.55 o 
   3   5   3    21106.79    20447.49    394.05 o 
   4   5   3    16283.97    15935.09    604.67 o 
   5   5   3     3929.66     3675.14    153.47 o 
   6   5   3    18839.78    18466.86    374.37 o 
   7   5   3     1435.11     1374.54     79.36 o 
   8   5   3    15511.12    15449.08    334.71 o 
   9   5   3     4209.03     3982.38    167.85 o 
  10   5   3    17768.21    17537.15    379.99 o 
  11   5   3     2608.25     2467.50    120.11 o 
  12   5   3    24375.57    24192.37    432.12 o 
  13   5   3     2732.20     2663.05    139.51 o 
  14   5   3    14658.51    13756.89    350.19 o 
  15   5   3     5759.99     6007.43    214.70 o 
  16   5   3     2877.91     3180.93    550.64 o 
  17   5   3     1744.08     1531.42    159.19 o 
  18   5   3     1382.87     1586.70    188.62 o 
 -20   6   3       10.25      -86.50     88.75 o 
 -19   6   3      786.28      794.68    134.10 o 
 -18   6   3      353.77      339.29    103.29 o 
 -17   6   3      654.26      748.22    159.60 o 
 -16   6   3      351.79      293.59     96.26 o 
 -15   6   3      957.77      789.63     81.26 o 
 -14   6   3      969.32     1026.36     82.78 o 
 -13   6   3      970.38      952.56     76.57 o 
 -12   6   3      495.02      538.16     60.96 o 
 -11   6   3      142.88      173.19     50.54 o 
 -10   6   3      768.51      658.24     57.95 o 
  -9   6   3     1275.79     1310.86     82.83 o 
  -8   6   3      523.25      561.61     42.92 o 
  -7   6   3      699.66      717.49     52.33 o 
  -6   6   3      574.46      508.21     46.16 o 
  -5   6   3      621.37      723.56     51.04 o 
  -4   6   3     1221.03     1202.08     79.34 o 
  -3   6   3       12.57       30.19     42.98 o 
  -2   6   3      621.79      654.79     58.62 o 
  -1   6   3      436.75      519.67     34.48 o 
   0   6   3     1265.57     1241.12     37.88 o 
   1   6   3      757.98      757.86     43.59 o 
   2   6   3     5945.74     5991.76    112.96 o 
   3   6   3     5080.56     5232.82    150.64 o 
   4   6   3     3964.73     3746.93    118.12 o 
   5   6   3      931.87      943.78     63.92 o 
   6   6   3      156.88      200.43     42.85 o 
   7   6   3       46.57       85.15     40.44 o 
   8   6   3     1111.27     1100.58     76.70 o 
   9   6   3      283.59      345.77     57.82 o 
  10   6   3      859.77      924.76     79.88 o 
  11   6   3     1226.24     1247.01     92.64 o 
  12   6   3     1707.80     1800.81     95.00 o 
  13   6   3     1276.12     1366.68     89.68 o 
  14   6   3     1371.50     1243.90     90.70 o 
  15   6   3       28.50      139.06     58.42 o 
  16   6   3      603.32      638.59     93.24 o 
  17   6   3      181.88      186.72     78.26 o 
 -19   7   3     8204.38     8141.92    357.64 o 
 -18   7   3     2071.78     2279.99    232.43 o 
 -17   7   3     3429.27     3114.04    153.81 o 
 -16   7   3     5145.49     5257.10    248.17 o 
 -15   7   3     4650.32     4702.64    168.39 o 
 -14   7   3    12492.17    12188.63    383.17 o 
 -13   7   3     5149.67     5026.40    163.12 o 
 -12   7   3    23786.82    22369.03    440.58 o 
 -11   7   3      595.55      662.10     84.08 o 
 -10   7   3    32519.18    32084.20    581.96 o 
  -9   7   3     8224.83     8073.58    170.83 o 
  -8   7   3     7274.95     7460.15    160.31 o 
  -7   7   3     6759.62     6759.26    147.95 o 
  -6   7   3    16637.96    16695.45    290.08 o 
  -5   7   3     1782.43     1753.43    101.22 o 
  -4   7   3    12453.92    12632.73    512.48 o 
  -3   7   3    37088.18    37057.18    644.79 o 
  -2   7   3     6312.47     6286.11    147.09 o 
  -1   7   3    44332.87    45315.04    775.86 o 
   0   7   3      750.27      720.33     44.79 o 
   1   7   3    37534.05    36437.32    835.23 o 
   2   7   3     3841.59     4044.10    114.57 o 
   3   7   3    13175.95    13003.49    274.86 o 
   4   7   3     5729.30     5763.11    157.22 o 
   5   7   3     8340.66     8576.37    233.92 o 
   6   7   3    15030.55    14956.49    324.95 o 
   7   7   3    15365.71    15133.41    333.85 o 
   8   7   3    14436.49    14205.64    360.78 o 
   9   7   3      261.43      329.34     59.10 o 
  10   7   3    18974.59    19458.17    420.81 o 
  11   7   3      399.13      476.95     71.12 o 
  12   7   3     5827.56     5955.31    169.62 o 
  13   7   3      767.67      824.27     77.61 o 
  14   7   3    14717.17    14864.67    316.68 o 
  15   7   3     2946.03     3106.01    136.36 o 
  16   7   3     8670.23     9033.48    239.02 o 
  17   7   3     9022.93     9245.55    355.66 o 
 -19   8   3      290.19      349.27    160.94 o 
 -18   8   3     4909.56     4975.04    197.58 o 
 -17   8   3     2978.31     2864.62    148.95 o 
 -16   8   3     7685.44     7671.12    232.82 o 
 -15   8   3     3030.04     3335.06    147.41 o 
 -14   8   3       71.18       22.86     51.14 o 
 -13   8   3     9435.98     9394.80    240.71 o 
 -12   8   3      186.28      229.62     54.46 o 
 -11   8   3     5756.22     5874.99    170.65 o 
 -10   8   3      222.89      151.60     46.67 o 
  -9   8   3    16903.20    16149.15    330.96 o 
  -8   8   3      251.36      229.32     38.80 o 
  -7   8   3    10150.75    10055.18    254.07 o 
  -6   8   3     8406.56     8408.03    175.82 o 
  -5   8   3     3951.33     3829.42    114.13 o 
  -4   8   3    13274.01    13141.65    268.59 o 
  -3   8   3     5507.14     5730.19    166.70 o 
  -2   8   3     6096.23     6338.65    154.34 o 
  -1   8   3      749.65      813.88     86.15 o 
   0   8   3    29869.17    28549.12    687.55 o 
   1   8   3     1422.33     1357.85    101.69 o 
   2   8   3    16205.36    14914.34    412.70 o 
   3   8   3     8180.61     7741.72    259.86 o 
   4   8   3     7498.44     7909.43    269.43 o 
   5   8   3     7821.26     7902.64    271.65 o 
   6   8   3      201.05      218.42     47.10 o 
   7   8   3     5030.04     5311.98    165.41 o 
   8   8   3     2797.59     2978.95    126.21 o 
   9   8   3     8363.71     8169.16    335.30 o 
  10   8   3     4373.69     4286.53    185.56 o 
  11   8   3    14626.78    14863.70    353.10 o 
  12   8   3        4.37      -11.08     53.75 o 
  13   8   3    11354.35    11668.29    265.34 o 
  14   8   3      834.58      964.80     88.08 o 
  15   8   3     2960.22     2975.57    136.61 o 
  16   8   3     4419.82     4614.06    237.60 o 
 -18   9   3       82.43       24.50     72.41 o 
 -17   9   3     1085.12     1068.26     98.42 o 
 -16   9   3      444.28      393.99     79.42 o 
 -15   9   3      426.08      505.96     78.98 o 
 -14   9   3     1550.18     1391.33    100.82 o 
 -13   9   3       23.98      127.99     54.61 o 
 -12   9   3     1273.47     1137.07     85.34 o 
 -11   9   3      259.55      280.77     57.15 o 
 -10   9   3     1567.75     1609.53     99.83 o 
  -9   9   3      246.10      217.58     55.04 o 
  -8   9   3     5159.23     5009.62    148.29 o 
  -7   9   3       98.40      102.14     34.98 o 
  -6   9   3       46.45       48.85     30.69 o 
  -5   9   3     2683.26     2681.79     97.98 o 
  -4   9   3      224.30      227.08     39.22 o 
  -3   9   3      340.49      389.16     51.07 o 
  -2   9   3      752.05      756.07     85.06 o 
  -1   9   3     2659.06     2796.88    146.12 o 
   0   9   3       93.97      101.37     54.92 o 
   1   9   3     6183.76     5616.78    453.74 o 
   2   9   3        9.93       64.31     52.66 o 
   3   9   3     2380.49     2614.73    159.13 o 
   4   9   3     1211.79     1136.77    103.72 o 
   5   9   3      251.48      210.17     78.28 o 
   6   9   3      304.99      250.76    150.47 o 
   7   9   3       85.14      132.86     66.49 o 
   8   9   3      524.42      459.65     88.43 o 
   9   9   3     2282.09     2401.75    162.82 o 
  10   9   3       68.44       75.45     72.13 o 
  11   9   3      453.56      477.83     96.39 o 
  12   9   3     1398.58     1526.90    140.67 o 
  13   9   3      479.85      407.51     74.79 o 
  14   9   3      139.74      196.67     63.37 o 
  15   9   3     1992.84     1892.63    114.69 o 
 -16  10   3     2910.71     2683.59    147.07 o 
 -15  10   3     6409.29     6082.71    204.49 o 
 -14  10   3     3505.98     3260.71    144.06 o 
 -13  10   3    17642.91    17238.44    380.03 o 
 -12  10   3      587.10      594.45    122.92 o 
 -11  10   3    17651.76    17509.13    372.35 o 
 -10  10   3      489.75      435.10     63.21 o 
  -9  10   3    10036.47    10271.79    246.01 o 
  -8  10   3     1509.19     1421.42     76.36 o 
  -7  10   3     6582.02     6421.43    151.42 o 
  -6  10   3     2897.62     2927.00    144.04 o 
  -5  10   3     5437.76     5395.82    211.00 o 
  -4  10   3     6578.92     6353.48    215.73 o 
  -3  10   3     5342.06     5015.29    203.47 o 
  -2  10   3    21838.90    21669.49    565.18 o 
  -1  10   3       44.08       29.50     72.05 o 
   0  10   3    34652.34    33863.46    826.98 o 
   1  10   3     1886.17     1684.38    127.33 o 
   2  10   3    19757.09    19312.06   1118.67 o 
   3  10   3     4708.21     4288.71    320.53 o 
   4  10   3    14565.02    12608.20    393.50 o 
   5  10   3    10649.75    10619.26    351.71 o 
   6  10   3    11811.49    12280.58    390.64 o 
   7  10   3     7282.60     7686.93    289.45 o 
   8  10   3     2829.43     2929.19    179.80 o 
   9  10   3     7316.18     7113.72    518.47 o 
  10  10   3      268.01      241.30     87.51 o 
  11  10   3    10559.06    10191.15    361.29 o 
  12  10   3      192.60       65.08    125.67 o 
  13  10   3     8743.78     9006.10    273.38 o 
  14  10   3     3157.73     3295.64    169.20 o 
 -15  11   3     1195.00     1131.71    105.24 o 
 -14  11   3     8069.72     8177.82    238.69 o 
 -13  11   3      431.21      486.46     78.43 o 
 -12  11   3     7763.04     7541.42    217.86 o 
 -11  11   3        5.55       16.78     43.45 o 
 -10  11   3     7935.75     7736.07    178.67 o 
  -9  11   3       34.38       17.09     39.65 o 
  -8  11   3     2996.06     2954.17    113.48 o 
  -7  11   3      729.28      745.12     59.32 o 
  -6  11   3     3057.56     2874.16     98.00 o 
  -5  11   3     2169.07     2194.67    111.80 o 
  -4  11   3     1974.93     1936.24    148.48 o 
  -3  11   3     7806.56     7894.48    278.96 o 
  -2  11   3     2211.42     2068.62    140.21 o 
  -1  11   3     7189.60     7221.86    271.68 o 
   0  11   3      133.77       69.64     65.45 o 
   1  11   3    14098.56    12733.91    399.93 o 
   2  11   3     2590.24     2431.38    157.01 o 
   3  11   3    13077.45    11610.77    837.19 o 
   4  11   3     2361.63     2081.90    150.56 o 
   5  11   3     5494.99     5766.99    251.91 o 
   6  11   3     2072.41     1962.33    153.01 o 
   7  11   3     3523.65     3544.61    264.55 o 
   8  11   3     1165.98     1155.77    194.82 o 
   9  11   3      610.50      603.09    202.89 o 
  10  11   3     3371.05     3431.46    203.00 o 
  11  11   3      417.03      417.50    136.25 o 
  12  11   3     3051.53     3746.21    390.18 o 
 -13  12   3      298.63      250.64     62.22 o 
 -12  12   3      376.60      416.01     78.79 o 
 -11  12   3     2412.22     2324.57    109.33 o 
 -10  12   3      134.25       84.98     48.10 o 
  -9  12   3      342.52      357.44     61.99 o 
  -8  12   3     1116.09     1173.74    133.32 o 
  -7  12   3      479.02      443.00     86.14 o 
  -6  12   3     1861.06     1864.34    150.38 o 
  -5  12   3     1756.86     1713.51    104.64 o 
  -4  12   3     1286.83     1395.67     96.49 o 
  -3  12   3     1903.51     1947.04    142.29 o 
  -2  12   3     2301.89     2339.03    364.92 o 
  -1  12   3     1714.99     1473.99    131.13 o 
   0  12   3      425.59      412.85     90.87 o 
   1  12   3      147.41      106.51    103.34 o 
   2  12   3     1743.76     1793.75    382.72 o 
   3  12   3       14.87      -19.84     73.35 o 
   4  12   3       76.97      144.42     81.44 o 
   5  12   3     2169.80     2366.84    172.50 o 
   6  12   3      723.19      592.99    185.78 o 
   7  12   3     1262.18     1394.67    140.80 o 
   8  12   3       80.53       -9.45     81.33 o 
   9  12   3     2137.30     2183.05    173.28 o 
  10  12   3        8.45       40.55     79.34 o 
 -11  13   3      357.48      414.52     76.87 o 
 -10  13   3     5943.55     6202.62    244.36 o 
  -9  13   3     2021.11     2064.26    145.34 o 
  -8  13   3     9929.91     9863.82    311.53 o 
  -7  13   3     1731.67     1739.21    127.89 o 
  -6  13   3     3298.84     3101.62    140.30 o 
  -5  13   3    10053.23    10048.42    270.15 o 
  -4  13   3     5909.38     5916.81    194.44 o 
  -3  13   3     9226.76     9105.77    253.51 o 
  -2  13   3     1950.19     1820.30    147.60 o 
  -1  13   3    13593.03    12099.22    470.57 o 
   0  13   3      845.12      740.01    128.78 o 
   1  13   3    13798.17    13307.42    950.42 o 
   2  13   3     1529.49     1613.76    149.42 o 
   3  13   3     7063.77     6602.64    286.17 o 
   4  13   3     8726.35     8862.50    341.31 o 
   5  13   3     3963.43     4384.95    237.60 o 
   6  13   3     4658.03     4635.74    273.98 o 
   7  13   3      772.43      778.83    147.41 o 
   8  13   3     8614.41     8591.53    342.19 o 
  -8  14   3      809.24      873.72    201.84 o 
  -7  14   3     1989.61     1924.43    138.82 o 
  -6  14   3      632.97      636.11    114.25 o 
  -5  14   3     2585.96     2554.32    135.46 o 
  -4  14   3     1921.52     1975.20    123.72 o 
  -3  14   3     2292.14     2324.95    223.95 o 
  -2  14   3     5842.24     5678.25    199.11 o 
  -1  14   3      367.48      326.64     98.70 o 
   0  14   3     4374.25     3965.65    553.36 o 
   1  14   3      822.96      765.13    122.89 o 
   2  14   3     4426.78     4120.90    628.05 o 
   3  14   3      131.60       -8.66    106.38 o 
   4  14   3     1806.56     2097.87    341.97 o 
   5  14   3     1342.30     1415.78    167.39 o 
 -21   0   4      423.70      378.84    114.29 o 
 -20   0   4     7436.10     7011.86   1044.84 o 
 -19   0   4      955.16      962.92    177.84 o 
 -18   0   4     9852.63     8903.50    460.94 o 
 -17   0   4     9675.38     9572.68    329.86 o 
 -16   0   4    20210.01    19724.02    526.05 o 
 -15   0   4    16120.14    15864.22    432.91 o 
 -14   0   4      747.37      628.51    121.34 o 
 -13   0   4    23655.30    22234.84    533.48 o 
 -12   0   4     1086.95     1056.12     82.82 o 
 -11   0   4     4959.51     4596.79    157.67 o 
 -10   0   4      381.99      336.32     47.79 o 
  -9   0   4    26100.64    25883.36    569.12 o 
  -8   0   4      471.32      479.29     45.67 o 
  -7   0   4    34781.07    34123.99    520.50 o 
  -6   0   4    11628.51    11987.10    242.04 o 
  -5   0   4    27185.73    27692.31    617.64 o 
  -4   0   4    53735.17    53220.79   1127.04 o 
  -2   0   4    46138.86    45650.43    970.58 o 
  -1   0   4      544.67      593.93     47.33 o 
   0   0   4    55747.79    56505.64   1182.61 o 
   1   0   4    17612.17    18146.46    411.88 o 
   2   0   4    33114.45    34907.68    749.68 o 
   3   0   4      311.19      290.45     40.01 o 
   4   0   4    38412.40    37515.85    805.84 o 
   5   0   4     9085.04     9196.00    237.53 o 
   6   0   4     8693.56     8893.22    235.23 o 
   7   0   4    16763.99    16533.86    396.63 o 
   8   0   4     5393.69     5065.32    140.36 o 
   9   0   4    23336.09    23414.32    453.54 o 
  10   0   4     1129.07     1290.68    114.68 o 
  11   0   4    35977.74    36171.38    889.23 o 
  12   0   4      916.79      920.96    109.84 o 
  13   0   4    28821.36    28074.23    735.46 o 
  14   0   4     5766.67     5280.95    358.01 o 
  15   0   4     5115.55     5735.49    383.52 o 
  16   0   4     8487.59     9195.85    507.48 o 
  17   0   4     4763.81     4025.29    346.40 o 
  18   0   4     1284.00     1424.78    242.70 o 
 -21   1   4     1452.24     1340.79    110.79 o 
 -20   1   4     1040.21      896.37     94.93 o 
 -19   1   4     4616.08     4378.04    162.63 o 
 -18   1   4     2756.21     3019.33    134.41 o 
 -17   1   4      748.79      778.52     77.26 o 
 -16   1   4     2348.54     2387.15    108.81 o 
 -15   1   4     2107.86     1791.69     88.48 o 
 -14   1   4      345.51      433.99     50.28 o 
 -13   1   4     4706.13     4551.37    137.71 o 
 -12   1   4     3906.98     3757.15    103.74 o 
 -11   1   4       54.63      109.98     39.41 o 
 -10   1   4     9429.85     9279.02    178.33 o 
  -9   1   4     2012.76     2111.44     55.20 o 
  -8   1   4      209.74      296.77     26.36 o 
  -7   1   4     7631.38     7629.24    118.46 o 
  -6   1   4     3165.02     3171.79     78.71 o 
  -5   1   4     2724.07     2814.51     78.27 o 
  -4   1   4     5763.34     6342.60    155.77 o 
  -3   1   4    28204.76    28284.84    441.48 o 
  -2   1   4     3253.81     3249.81     79.32 o 
  -1   1   4    17708.46    18160.98    324.00 o 
   0   1   4     7844.81     8162.16    180.43 o 
   1   1   4     7043.15     6859.66    129.76 o 
   2   1   4     2073.49     2213.51     58.83 o 
   3   1   4     2866.94     2929.03     70.37 o 
   4   1   4      276.63      360.71     27.50 o 
   5   1   4     3027.59     2970.74     74.57 o 
   6   1   4     2350.72     2381.22    127.36 o 
   7   1   4     4099.57     4403.80    110.91 o 
   8   1   4     4843.87     4751.47    121.46 o 
   9   1   4      571.44      623.12     47.16 o 
  10   1   4    12299.28    12094.72    222.22 o 
  11   1   4     1147.98     1202.06     67.47 o 
  12   1   4     2093.29     2166.41    107.17 o 
  13   1   4     2553.23     2493.83    138.62 o 
  14   1   4     5824.26     5367.84    254.49 o 
  15   1   4       37.21       11.74     85.11 o 
  16   1   4     5345.59     5826.24    280.28 o 
  17   1   4      728.68      755.44    139.00 o 
  18   1   4      955.42     1187.34    163.84 o 
 -21   2   4      372.21      355.44     81.13 o 
 -20   2   4     3298.41     3082.48    146.44 o 
 -19   2   4     1530.23     1433.46    142.79 o 
 -18   2   4     2075.12     1967.55    111.14 o 
 -17   2   4     3011.79     2840.74    122.91 o 
 -16   2   4     1381.03     1201.66     81.57 o 
 -15   2   4     2278.38     2131.99    127.45 o 
 -14   2   4     1254.09     1281.42     71.84 o 
 -13   2   4     2274.63     2008.07     98.03 o 
 -12   2   4      108.73       89.92     27.94 o 
 -11   2   4    11580.55    11303.93    187.73 o 
 -10   2   4      743.54      770.59     42.27 o 
  -9   2   4    12726.25    12271.31    267.46 o 
  -8   2   4     3115.99     3024.53     73.59 o 
  -7   2   4     8065.58     7847.04    135.94 o 
  -6   2   4     2345.03     2354.36     66.79 o 
  -5   2   4     6702.24     6776.33    277.78 o 
  -4   2   4     2479.77     2757.99    186.69 o 
  -3   2   4     3232.22     3412.70    123.04 o 
  -2   2   4    10132.76    10193.71    225.94 o 
  -1   2   4      748.14      776.39     93.23 o 
   0   2   4    18088.57    18181.54    334.25 o 
   1   2   4     8398.36     8532.09    153.69 o 
   2   2   4     7953.34     8109.41    146.59 o 
   3   2   4     1883.41     2001.21     52.27 o 
   4   2   4     1201.33     1176.48     77.87 o 
   5   2   4     2664.71     2663.13     99.93 o 
   6   2   4    12021.17    11743.04    226.17 o 
   7   2   4     9274.87     8824.42    187.19 o 
   8   2   4     6020.30     5818.77    144.97 o 
   9   2   4    16548.18    15718.33    299.04 o 
  10   2   4        9.35      -10.15     32.39 o 
  11   2   4     5199.20     5194.27    133.43 o 
  12   2   4      429.08      477.98     54.64 o 
  13   2   4     1171.23     1380.42    155.97 o 
  14   2   4     1116.17     1157.77    109.98 o 
  15   2   4     2888.44     2851.42    197.95 o 
  16   2   4      913.47      808.08    248.90 o 
  17   2   4     1455.92     1457.11    164.70 o 
 -21   3   4     4024.52     4213.30    411.37 o 
 -20   3   4      240.13      120.86    123.05 o 
 -19   3   4     8395.30     8242.41    554.19 o 
 -18   3   4     1381.32     1265.22    113.49 o 
 -17   3   4     9002.99     8290.26    211.52 o 
 -16   3   4     9100.61     9070.07    215.78 o 
 -15   3   4     4027.44     3857.46    125.08 o 
 -14   3   4    20559.93    20489.70    322.98 o 
 -13   3   4     1559.14     1706.01    116.97 o 
 -12   3   4    15695.78    15040.29    273.37 o 
 -11   3   4       52.08       62.78     23.09 o 
 -10   3   4    13214.75    13083.53    190.21 o 
  -9   3   4       50.65       79.64     19.93 o 
  -8   3   4    39623.55    40160.66    494.06 o 
  -7   3   4     7415.50     7452.57    159.49 o 
  -6   3   4    48764.38    49540.66    737.99 o 
  -5   3   4    29708.00    30992.58    551.26 o 
  -4   3   4    10084.54    10513.44    276.46 o 
  -3   3   4    38053.61    37836.77    828.32 o 
  -2   3   4     3637.14     3882.79    137.26 o 
  -1   3   4    27662.16    28045.00    632.22 o 
   0   3   4      337.70      286.46     53.24 o 
   1   3   4    30034.30    29366.29    561.71 o 
   2   3   4     4976.11     5450.18    148.23 o 
   3   3   4    24019.94    24041.36    472.43 o 
   4   3   4     9010.53     9016.68    183.61 o 
   5   3   4    25624.59    24718.87    446.40 o 
   6   3   4    12952.16    12786.30    247.15 o 
   7   3   4    15335.25    15370.06    289.60 o 
   8   3   4    12906.56    12254.16    246.97 o 
   9   3   4     3221.67     3060.65    106.24 o 
  10   3   4    26753.71    26322.35    462.51 o 
  11   3   4      128.15      170.37     50.42 o 
  12   3   4    21497.57    20262.50    379.89 o 
  13   3   4     3567.85     3321.89    137.26 o 
  14   3   4    11930.98    11855.15    269.17 o 
  15   3   4     3103.36     3185.98    156.58 o 
  16   3   4     4493.58     4287.23    211.49 o 
  17   3   4     3243.62     3409.11    223.71 o 
 -20   4   4     2544.48     2556.28    239.78 o 
 -19   4   4      377.48      394.09    154.45 o 
 -18   4   4     1282.97     1186.25    136.46 o 
 -17   4   4     2162.99     2157.52    159.24 o 
 -16   4   4     1475.49     1388.36    125.21 o 
 -15   4   4      717.89      699.47     75.91 o 
 -14   4   4      110.87       57.68     91.00 o 
 -13   4   4     5317.00     5198.28    132.91 o 
 -12   4   4      843.60      866.96     58.66 o 
 -11   4   4     1677.33     1652.99     87.25 o 
 -10   4   4      182.23      190.73     25.31 o 
  -9   4   4     4572.73     4523.50     86.71 o 
  -8   4   4      115.33      112.61     26.78 o 
  -7   4   4     1266.90     1308.34     53.63 o 
  -6   4   4     2836.64     2870.30     76.45 o 
  -5   4   4     1213.97     1213.63     58.88 o 
  -4   4   4     7790.35     7748.53    223.23 o 
  -3   4   4     4670.02     4883.68    163.40 o 
  -2   4   4     3351.06     3548.07    135.88 o 
  -1   4   4       69.47      122.79     38.50 o 
   0   4   4     7457.96     7133.06    278.46 o 
   1   4   4       11.05       35.82     27.13 o 
   2   4   4     2146.86     2079.36     80.39 o 
   3   4   4     1864.29     1694.01     76.39 o 
   4   4   4     6432.89     6222.91    162.90 o 
   5   4   4      152.45      149.57     39.15 o 
   6   4   4     2282.88     2223.03    149.14 o 
   7   4   4     4128.53     4128.68    135.66 o 
   8   4   4     1713.35     1677.68     90.49 o 
   9   4   4     7262.25     6854.27    195.10 o 
  10   4   4        4.53       -8.98     42.20 o 
  11   4   4     3349.46     3428.34    140.82 o 
  12   4   4      718.01      709.76     69.07 o 
  13   4   4     3270.60     3273.04    188.65 o 
  14   4   4      204.90      183.17     58.12 o 
  15   4   4      744.39      631.92     91.65 o 
  16   4   4      980.11     1065.89    192.92 o 
  17   4   4      799.87      858.05    110.76 o 
 -20   5   4      302.90      177.89    106.31 o 
 -19   5   4     1570.44     1607.19    161.68 o 
 -18   5   4     2385.62     2052.56    166.85 o 
 -17   5   4     3561.97     3550.40    194.66 o 
 -16   5   4     2572.59     2739.67    170.76 o 
 -15   5   4      192.33      185.17     63.04 o 
 -14   5   4     7224.39     6840.75    196.03 o 
 -13   5   4      244.78      323.15     56.22 o 
 -12   5   4    10065.23     9372.06    227.74 o 
 -11   5   4      195.93      154.32     42.90 o 
 -10   5   4     5498.06     5610.70    134.29 o 
  -9   5   4     1340.36     1281.71     62.23 o 
  -8   5   4    15316.73    15219.05    270.89 o 
  -7   5   4      179.27      160.36     37.24 o 
  -6   5   4     4550.78     4451.25    271.27 o 
  -5   5   4    12124.66    12280.01    365.08 o 
  -4   5   4    10718.67    10727.62    294.62 o 
  -3   5   4     7008.07     7282.41    220.12 o 
  -2   5   4      648.44      676.80     42.64 o 
  -1   5   4    10859.03    10564.92    222.69 o 
   0   5   4      453.28      459.75     54.65 o 
   1   5   4     6572.19     6576.11    162.92 o 
   2   5   4     2457.86     2539.17     94.40 o 
   3   5   4     8127.57     7784.68    192.17 o 
   4   5   4     3833.16     3598.03    120.00 o 
   5   5   4    12446.47    11974.49    270.93 o 
   6   5   4     3444.75     3578.76    125.51 o 
   7   5   4     3035.37     2812.54    116.03 o 
   8   5   4    12899.19    12260.43    347.50 o 
   9   5   4     4449.25     4156.13    148.94 o 
  10   5   4     5521.96     5489.76    189.87 o 
  11   5   4      295.72      273.27     60.60 o 
  12   5   4     7524.21     7563.17    196.56 o 
  13   5   4      506.27      560.62     72.28 o 
  14   5   4     2122.28     2088.54    112.93 o 
  15   5   4     1371.05     1390.68    100.77 o 
  16   5   4     1678.19     1771.54    130.42 o 
 -19   6   4     2146.78     2232.16    251.65 o 
 -18   6   4     8552.39     8335.02    322.59 o 
 -17   6   4     2593.12     2448.72    159.81 o 
 -16   6   4     2951.87     2475.38    129.92 o 
 -15   6   4    12714.17    12212.06    298.20 o 
 -14   6   4     1888.14     1928.14    144.19 o 
 -13   6   4    10848.33    10612.40    257.24 o 
 -12   6   4       34.69       37.29     41.82 o 
 -11   6   4    18071.56    17474.43    358.22 o 
 -10   6   4       83.25      122.19     35.21 o 
  -9   6   4    19015.47    19017.39    331.23 o 
  -8   6   4     4418.46     4629.30    129.54 o 
  -7   6   4    26991.49    27475.13    514.94 o 
  -6   6   4     5457.55     5683.14    192.69 o 
  -5   6   4    20933.17    20684.53    501.61 o 
  -4   6   4    16463.96    16878.76    424.75 o 
  -3   6   4     5643.74     6214.66    229.56 o 
  -2   6   4    25966.47    25906.01    609.86 o 
  -1   6   4       24.02       54.88     49.43 o 
   0   6   4    13593.01    12651.53    343.35 o 
   1   6   4     7754.73     7731.62    242.84 o 
   2   6   4    25091.44    23509.58    451.60 o 
   3   6   4     5318.27     4851.16    142.69 o 
   4   6   4    16014.71    14725.30    315.13 o 
   5   6   4    11525.21    11330.51    262.99 o 
   6   6   4    27561.65    25911.12    508.93 o 
   7   6   4    10824.49    10426.32    255.82 o 
   8   6   4     8444.94     8334.09    223.48 o 
   9   6   4    26119.15    25173.23    512.75 o 
  10   6   4      239.01      229.59     61.98 o 
  11   6   4    21233.34    20520.53    445.75 o 
  12   6   4      390.20      582.32    111.70 o 
  13   6   4     8680.52     8729.93    220.84 o 
  14   6   4     3841.82     3860.40    147.59 o 
  15   6   4     6449.68     6556.76    198.00 o 
  16   6   4     2196.04     2168.66    142.32 o 
 -19   7   4      159.83      -23.52     84.47 o 
 -18   7   4      134.11       19.59     65.46 o 
 -17   7   4      819.78      885.23    204.01 o 
 -16   7   4      366.95      347.66     72.42 o 
 -15   7   4      104.45      141.59     58.88 o 
 -14   7   4      978.22     1038.12     91.32 o 
 -13   7   4      116.74      142.21     53.10 o 
 -12   7   4     2147.69     1952.82    101.96 o 
 -11   7   4        0.44       -6.63     38.94 o 
 -10   7   4     4233.22     4346.29    149.99 o 
  -9   7   4      261.64      251.62     41.00 o 
  -8   7   4     8534.45     8721.98    185.20 o 
  -7   7   4       28.98        4.05     42.84 o 
  -6   7   4     4378.44     4737.75    176.47 o 
  -5   7   4     2187.89     2282.19    246.95 o 
  -4   7   4     1947.93     2150.52    118.01 o 
  -3   7   4      500.46      553.23     68.78 o 
  -2   7   4       63.25       51.54     72.30 o 
  -1   7   4     1694.71     1649.27    106.36 o 
   0   7   4      105.74       54.27     45.96 o 
   1   7   4     2340.03     2097.07    119.40 o 
   2   7   4      201.50      246.63     57.63 o 
   3   7   4     1154.37     1083.62     92.75 o 
   4   7   4     1366.25     1247.22    101.64 o 
   5   7   4     1797.63     1907.74    125.94 o 
   6   7   4     1501.57     1454.95     86.34 o 
   7   7   4     1616.31     1458.38    168.67 o 
   8   7   4     1851.36     1958.71    106.70 o 
   9   7   4     2683.85     2644.75    226.17 o 
  10   7   4     1166.72     1487.92    282.73 o 
  11   7   4      838.73      874.83     88.58 o 
  12   7   4      930.06      955.02     93.33 o 
  13   7   4       76.63       52.60     54.46 o 
  14   7   4       63.76       73.46     59.82 o 
  15   7   4      449.66      319.30     72.77 o 
 -18   8   4     4114.67     3443.62    170.83 o 
 -17   8   4     1614.70     1656.90    121.97 o 
 -16   8   4     4237.47     4188.61    170.43 o 
 -15   8   4     4647.77     4825.45    309.48 o 
 -14   8   4     1676.02     1703.14    107.10 o 
 -13   8   4     4131.23     4088.98    151.85 o 
 -12   8   4      151.97      110.91     52.96 o 
 -11   8   4     4463.76     4660.24    153.16 o 
 -10   8   4       87.35       97.74     46.47 o 
  -9   8   4     5394.35     5384.34    262.86 o 
  -8   8   4      550.34      612.63     53.50 o 
  -7   8   4     7092.78     7205.38    192.94 o 
  -6   8   4     4639.98     4702.69    180.88 o 
  -5   8   4     7114.36     7120.66    237.38 o 
  -4   8   4    16861.39    16222.22    429.61 o 
  -3   8   4     2315.19     2114.21    258.88 o 
  -2   8   4    16791.06    16136.73    432.09 o 
  -1   8   4      116.04      136.23     57.51 o 
   0   8   4     9729.72     9638.24    300.77 o 
   1   8   4        6.45      -49.33     45.28 o 
   2   8   4    12494.53    12668.14    668.47 o 
   3   8   4       57.92      103.12     55.50 o 
   4   8   4     6045.44     5801.31    226.03 o 
   5   8   4     1522.78     1564.89    119.32 o 
   6   8   4     3001.71     3061.46    165.05 o 
   7   8   4     2470.94     2719.26    261.25 o 
   8   8   4      367.83      379.28    172.86 o 
   9   8   4     7278.92     6550.21    278.08 o 
  10   8   4       13.62      -18.77     74.55 o 
  11   8   4     9440.23     9555.76    339.09 o 
  12   8   4      176.40      202.89     84.80 o 
  13   8   4     6670.65     6556.43    226.59 o 
  14   8   4     1580.93     1502.13    153.20 o 
 -17   9   4     5864.75     5421.43    259.38 o 
 -16   9   4     4608.02     4938.20    232.84 o 
 -15   9   4     2246.66     2403.92    132.00 o 
 -14   9   4     5736.73     5588.78    188.54 o 
 -13   9   4     2012.16     1844.32    172.10 o 
 -12   9   4    10825.56    10874.82    270.57 o 
 -11   9   4      197.46      128.69     51.69 o 
 -10   9   4     8847.18     8896.81    228.99 o 
  -9   9   4     2177.82     2227.66    222.23 o 
  -8   9   4    12193.93    12184.67    284.50 o 
  -7   9   4     2232.73     2215.28    105.69 o 
  -6   9   4     6510.66     6583.71    232.25 o 
  -5   9   4    16549.72    15916.35    431.22 o 
  -4   9   4    10605.43     9934.55    488.06 o 
  -3   9   4    20093.35    19221.36    519.05 o 
  -2   9   4      296.20      439.11     76.83 o 
  -1   9   4    32406.28    31637.22    767.04 o 
   0   9   4      913.78      818.04    144.35 o 
   1   9   4    16327.78    16219.60    925.69 o 
   2   9   4      469.88      496.13     81.86 o 
   3   9   4     7266.67     6503.20    248.50 o 
   4   9   4     1941.80     1955.27    289.90 o 
   5   9   4    12285.21    11618.87    370.25 o 
   6   9   4     5197.73     4788.61    380.51 o 
   7   9   4     4295.40     4100.61    331.81 o 
   8   9   4    15264.98    15095.99    454.67 o 
   9   9   4      914.55      796.91    109.59 o 
  10   9   4    16315.78    16083.58    561.77 o 
  11   9   4     1054.20     1105.90    129.57 o 
  12   9   4    15181.87    14268.47    757.97 o 
  13   9   4     1054.74     1075.84    120.49 o 
 -15  10   4     2169.31     2398.57    254.10 o 
 -14  10   4      713.98      912.64     95.04 o 
 -13  10   4       80.93       61.09     58.87 o 
 -12  10   4       40.92       30.85     88.85 o 
 -11  10   4      326.17      372.46    107.55 o 
 -10  10   4      390.40      392.36     64.92 o 
  -9  10   4       45.25       97.00     64.08 o 
  -8  10   4       38.71       42.85     56.86 o 
  -7  10   4     1668.44     1707.33    108.46 o 
  -6  10   4      215.62      230.33     54.43 o 
  -5  10   4     1490.06     1565.58    140.53 o 
  -4  10   4     1129.80     1197.24    108.79 o 
  -3  10   4       41.07       84.54    114.86 o 
  -2  10   4     1603.16     1527.31    119.56 o 
  -1  10   4      638.50      666.97     92.10 o 
   0  10   4       72.23      122.12     67.75 o 
   1  10   4      112.00      136.16     71.36 o 
   2  10   4     3199.71     2911.66    166.42 o 
   3  10   4      846.66      767.31    183.55 o 
   4  10   4     1048.98     1187.73    122.08 o 
   5  10   4      978.47     1160.68    122.82 o 
   6  10   4     1339.24     1219.86    126.63 o 
   7  10   4       36.97       69.74     68.40 o 
   8  10   4      222.08      186.84    118.59 o 
   9  10   4      211.00      161.31    141.39 o 
  10  10   4      280.70      256.47     90.75 o 
  11  10   4     1176.55     1278.53    169.45 o 
  12  10   4       15.80       49.18     85.90 o 
 -14  11   4     4789.37     4735.67    210.54 o 
 -13  11   4       34.52       49.48     76.03 o 
 -12  11   4     2586.08     2717.82    134.96 o 
 -11  11   4      302.45      290.26     66.17 o 
 -10  11   4     2511.45     2881.35    163.83 o 
  -9  11   4      111.13      121.31     67.53 o 
  -8  11   4     5424.23     5196.78    241.42 o 
  -7  11   4     2766.61     2828.46    199.81 o 
  -6  11   4    11992.22    12116.13    296.44 o 
  -5  11   4     5589.86     5635.80    230.76 o 
  -4  11   4     1727.18     1542.58    125.81 o 
  -3  11   4     6406.53     6145.93    285.96 o 
  -2  11   4     1421.19     1356.48    121.68 o 
  -1  11   4     3811.92     3639.08    189.81 o 
   0  11   4        0.01       16.95     64.18 o 
   1  11   4     9421.24     8371.50    541.10 o 
   2  11   4      206.41      170.10     77.31 o 
   3  11   4     7849.24     7071.30    282.57 o 
   4  11   4     1588.36     1318.86    131.48 o 
   5  11   4     5330.20     4697.25    989.71 o 
   6  11   4     4073.27     4157.95    220.31 o 
   7  11   4     4658.76     4673.19    363.07 o 
   8  11   4     2011.74     2141.45    200.44 o 
   9  11   4      218.05      223.73     94.61 o 
  10  11   4     8845.47     8838.77    344.79 o 
 -12  12   4     1458.39     1389.80    131.01 o 
 -11  12   4     5495.57     5699.47    314.92 o 
 -10  12   4      152.68      131.90     76.89 o 
  -9  12   4     9028.88     9432.45    490.52 o 
  -8  12   4     2101.00     1986.92    137.07 o 
  -7  12   4     5858.77     6017.79    411.22 o 
  -6  12   4     4269.11     4243.51    161.04 o 
  -5  12   4     4508.88     4454.36    164.75 o 
  -4  12   4    11240.39    11027.35    360.47 o 
  -3  12   4     4048.77     4173.95    255.92 o 
  -2  12   4    16317.64    16019.98    949.32 o 
  -1  12   4       35.68       14.86     69.96 o 
   0  12   4    16058.59    15582.50    480.50 o 
   1  12   4      869.33      902.35    119.16 o 
   2  12   4     5635.57     5449.91    258.01 o 
   3  12   4     1418.36     1270.15    139.08 o 
   4  12   4     3885.95     3325.59    314.49 o 
   5  12   4      720.71      746.92    119.33 o 
   6  12   4     6189.36     5845.55    586.90 o 
   7  12   4     6427.72     6420.69    288.36 o 
   8  12   4     3133.90     3053.02    203.67 o 
  -9  13   4      310.01      366.51    183.66 o 
  -8  13   4     1044.73     1093.76    115.73 o 
  -7  13   4        3.00      -88.80     67.80 o 
  -6  13   4      581.23      614.55     93.47 o 
  -5  13   4     1940.49     1885.61    116.77 o 
  -4  13   4       76.97      102.32     60.93 o 
  -3  13   4      521.69      576.31    106.86 o 
  -2  13   4       18.75       53.15     81.26 o 
  -1  13   4      140.21      186.23    164.25 o 
   0  13   4      911.29      934.79    126.37 o 
   1  13   4      628.06      725.29    132.98 o 
   2  13   4      419.89      214.16    102.55 o 
   3  13   4      695.80      591.72    136.28 o 
   4  13   4        1.45      -14.83     76.08 o 
   5  13   4       36.13       72.10     81.24 o 
  -4  14   4     5784.32     5996.88    209.35 o 
  -3  14   4      530.71      652.84    117.08 o 
  -2  14   4     3172.24     3008.04    276.43 o 
  -1  14   4      464.29      643.39    120.68 o 
   0  14   4     3205.06     3000.75    202.72 o 
 -20   1   5      125.12       60.03     68.08 o 
 -19   1   5     5705.59     5277.88    178.20 o 
 -18   1   5     3257.15     3100.36    131.42 o 
 -17   1   5     7011.25     6845.68    185.10 o 
 -16   1   5     2582.25     2331.98    117.69 o 
 -15   1   5     2435.93     2396.60     96.53 o 
 -14   1   5     7768.83     7541.18    172.75 o 
 -13   1   5      391.88      521.27     62.77 o 
 -12   1   5    15187.94    14279.12    257.72 o 
 -11   1   5      145.31      159.16     29.88 o 
 -10   1   5    22454.54    22424.49    324.08 o 
  -9   1   5     2087.30     2204.38     60.31 o 
  -8   1   5    25633.22    25948.37    420.34 o 
  -7   1   5     6301.76     6146.60    198.18 o 
  -6   1   5     6255.69     6149.11    137.74 o 
  -5   1   5    17853.20    18357.21    376.17 o 
  -4   1   5     7529.89     7895.39    159.86 o 
  -3   1   5    12108.29    12192.25    221.45 o 
  -2   1   5     1308.58     1124.78    101.24 o 
  -1   1   5    19139.02    19550.98    390.73 o 
   0   1   5     1156.69     1109.93     56.66 o 
   1   1   5    21105.75    21757.29    354.47 o 
   2   1   5      192.23      230.99     51.47 o 
   3   1   5    19564.49    19551.18    398.81 o 
   4   1   5     6789.80     6844.67    178.18 o 
   5   1   5    13955.21    13296.87    294.54 o 
   6   1   5    14464.17    13944.48    306.55 o 
   7   1   5     3547.19     3552.40    108.11 o 
   8   1   5    22757.08    22033.95    499.52 o 
   9   1   5      744.61      708.91     84.22 o 
  10   1   5    16393.04    16159.69    338.48 o 
  11   1   5        4.34        3.13     50.84 o 
  12   1   5    11168.47    11357.59    273.87 o 
  13   1   5      123.59      215.20     76.30 o 
  14   1   5     4375.54     4571.89    248.76 o 
  15   1   5     2048.73     2104.69    190.67 o 
  16   1   5     4352.38     4938.72    279.43 o 
 -20   2   5     2957.75     2637.86    199.25 o 
 -19   2   5      801.19      758.95    122.19 o 
 -18   2   5     5384.06     5282.74    261.49 o 
 -17   2   5      505.67      384.30     73.38 o 
 -16   2   5     2332.61     2361.42    104.27 o 
 -15   2   5     4529.90     4388.38    130.40 o 
 -14   2   5     3481.13     3524.42    110.45 o 
 -13   2   5     4262.24     4214.17    104.96 o 
 -12   2   5       27.06       35.67     27.89 o 
 -11   2   5    15306.62    15274.94    239.43 o 
 -10   2   5        5.88      -21.25     19.74 o 
  -9   2   5    13193.52    13474.05    217.96 o 
  -8   2   5     5518.72     5557.63    112.85 o 
  -7   2   5    24025.01    24054.58    451.39 o 
  -6   2   5    11380.18    11446.66    308.53 o 
  -5   2   5    11088.23    11352.88    357.06 o 
  -4   2   5    16984.41    16819.83    413.82 o 
  -3   2   5     3171.54     3139.13    110.13 o 
  -2   2   5    14558.21    14200.99    307.52 o 
  -1   2   5     2985.09     2929.91    129.86 o 
   0   2   5     8039.13     8115.55    201.27 o 
   1   2   5      503.67      610.80     64.22 o 
   2   2   5    24576.41    24310.97    565.31 o 
   3   2   5      905.61      897.60    130.95 o 
   4   2   5    12176.21    12155.41    397.01 o 
   5   2   5    19291.65    18055.22    536.34 o 
   6   2   5     9494.72     9504.08    271.34 o 
   7   2   5    15429.87    15292.86    370.37 o 
   8   2   5      360.44      307.85     78.68 o 
   9   2   5    13526.40    13392.06    333.56 o 
  10   2   5      471.60      517.29     81.64 o 
  11   2   5    11798.67    11795.77    278.12 o 
  12   2   5       75.28      134.46     68.31 o 
  13   2   5     7468.58     7635.86    271.04 o 
  14   2   5      725.51      478.16    120.31 o 
  15   2   5     8933.56     8690.61    351.39 o 
  16   2   5      285.32      369.77    225.02 o 
 -20   3   5      580.11      659.34    130.08 o 
 -19   3   5       13.51      -16.36     78.87 o 
 -18   3   5       21.92       75.68     77.83 o 
 -17   3   5       82.03       24.65     69.07 o 
 -16   3   5      155.56      267.29     75.41 o 
 -15   3   5      559.64      527.05     85.94 o 
 -14   3   5        5.04       -0.49     73.20 o 
 -13   3   5        0.50        3.19     39.71 o 
 -12   3   5      121.55      142.17     34.59 o 
 -11   3   5       66.66       28.21     23.60 o 
 -10   3   5      232.98      255.15     28.62 o 
  -9   3   5     1918.33     1882.42     76.52 o 
  -8   3   5      580.90      737.76     52.45 o 
  -7   3   5        8.05       18.72     28.35 o 
  -6   3   5      704.25      691.40    126.30 o 
  -5   3   5       28.07       69.57     41.39 o 
  -4   3   5      951.56      902.52     75.71 o 
  -3   3   5     1388.89     1582.25    193.47 o 
  -2   3   5      292.23      312.06     67.68 o 
  -1   3   5       15.50       32.20     38.30 o 
   0   3   5     1583.91     1442.33     88.71 o 
   1   3   5     2179.04     2131.89     94.11 o 
   2   3   5        3.23      -10.66     30.99 o 
   3   3   5     2427.05     2429.30    101.41 o 
   4   3   5       33.20       52.09     32.44 o 
   5   3   5      634.10      643.61     52.23 o 
   6   3   5       96.42      208.15     53.26 o 
   7   3   5      562.28      608.54     55.58 o 
   8   3   5      824.06      894.07     70.61 o 
   9   3   5     1097.79     1115.47     84.33 o 
  10   3   5       96.26       79.14     45.02 o 
  11   3   5       93.30      145.79     45.65 o 
  12   3   5       32.49       27.72     62.63 o 
  13   3   5      244.33      196.51     77.24 o 
  14   3   5      860.73      896.65    141.69 o 
  15   3   5      235.81      271.37    108.52 o 
 -19   4   5     1406.91     1525.64    175.66 o 
 -18   4   5     5225.77     4887.24    238.31 o 
 -17   4   5     7190.45     6748.75    267.71 o 
 -16   4   5     1677.70     1707.35    133.35 o 
 -15   4   5     5115.41     5029.57    242.06 o 
 -14   4   5     1423.08     1442.74     94.48 o 
 -13   4   5    17011.79    16238.04    470.92 o 
 -12   4   5     9104.08     9076.67    225.91 o 
 -11   4   5    21386.54    21369.53    370.55 o 
 -10   4   5        6.68       23.16     32.06 o 
  -9   4   5    26752.01    27280.23    522.68 o 
  -8   4   5     2520.26     2576.48    125.17 o 
  -7   4   5    11479.95    11507.44    370.80 o 
  -6   4   5     8334.24     8736.34    259.75 o 
  -5   4   5     2310.31     2330.66    159.58 o 
  -4   4   5    16525.63    17183.86    431.01 o 
  -3   4   5     2642.63     2772.98    229.60 o 
  -2   4   5    19508.83    20291.69    496.22 o 
  -1   4   5      788.35      769.80     78.33 o 
   0   4   5    37317.68    37978.39    854.64 o 
   1   4   5      117.32      117.23     45.40 o 
   2   4   5    21638.45    21576.29    418.25 o 
   3   4   5     4047.42     3968.60    188.11 o 
   4   4   5    20784.55    20186.65    405.02 o 
   5   4   5     3336.84     3086.17    117.45 o 
   6   4   5    12091.14    11432.62    326.23 o 
   7   4   5    13047.63    12218.50    287.22 o 
   8   4   5     2316.00     2304.92    194.77 o 
   9   4   5    12326.23    11781.51    289.06 o 
  10   4   5      322.15      357.72     65.48 o 
  11   4   5     5888.41     6032.05    197.78 o 
  12   4   5     1107.84     1060.85     86.24 o 
  13   4   5     4421.96     4609.36    193.67 o 
  14   4   5      659.27      536.61     95.95 o 
  15   4   5     5774.44     6707.64    298.42 o 
 -19   5   5     1724.80     1582.53    159.24 o 
 -18   5   5     1281.77     1230.33    192.33 o 
 -17   5   5     3119.31     2822.31    175.53 o 
 -16   5   5     2272.03     2063.58    126.35 o 
 -15   5   5     3428.78     3345.33    140.82 o 
 -14   5   5     8357.20     8575.79    230.44 o 
 -13   5   5      681.35      771.19     74.75 o 
 -12   5   5     9729.91     9748.65    239.08 o 
 -11   5   5        1.19       -6.87     38.57 o 
 -10   5   5     7235.49     7277.88    283.87 o 
  -9   5   5      174.22      209.55     40.24 o 
  -8   5   5    10406.16    10799.96    308.55 o 
  -7   5   5     1140.29     1358.42     97.49 o 
  -6   5   5     6793.13     7089.25    227.11 o 
  -5   5   5     8133.71     8147.60    250.52 o 
  -4   5   5      570.58      635.65    135.31 o 
  -3   5   5    12408.93    13398.90    360.40 o 
  -2   5   5      151.87      177.84     51.25 o 
  -1   5   5     7930.42     7826.78    418.64 o 
   0   5   5      180.02      158.13     50.09 o 
   1   5   5    17945.83    17926.08    457.41 o 
   2   5   5      487.13      525.12     55.06 o 
   3   5   5    27910.29    26333.24    507.45 o 
   4   5   5     2569.52     2439.93    147.39 o 
   5   5   5    15256.12    14830.67    328.54 o 
   6   5   5    10461.02     9607.57    242.33 o 
   7   5   5     3803.66     3702.54    140.82 o 
   8   5   5     9984.68     9485.97    249.23 o 
   9   5   5      310.73      332.89     66.24 o 
  10   5   5     5145.69     5072.05    222.26 o 
  11   5   5       42.11       84.83     58.68 o 
  12   5   5     5326.48     5312.87    168.42 o 
  13   5   5      456.96      500.38     73.46 o 
  14   5   5    10409.42    10048.08    254.24 o 
 -18   6   5       20.66       15.04     86.34 o 
 -17   6   5       90.56       73.30     61.40 o 
 -16   6   5     1145.47      985.14     96.66 o 
 -15   6   5      226.40      202.68     61.53 o 
 -14   6   5      284.38      297.67     62.93 o 
 -13   6   5     1727.86     1740.47    100.52 o 
 -12   6   5      328.17      330.98     58.28 o 
 -11   6   5      543.76      606.29     66.19 o 
 -10   6   5      224.29       72.88     63.86 o 
  -9   6   5       17.06       54.63     38.96 o 
  -8   6   5      226.20      208.02     60.53 o 
  -7   6   5      821.04      808.81    108.27 o 
  -6   6   5      823.39      826.45     82.38 o 
  -5   6   5      531.84      525.30     70.96 o 
  -4   6   5     3398.62     3436.14    151.77 o 
  -3   6   5        4.88       13.78     70.78 o 
  -2   6   5       26.87       40.77     45.05 o 
  -1   6   5       59.01       96.83     49.38 o 
   0   6   5      421.02      482.77     71.11 o 
   1   6   5     1357.97     1366.92     99.75 o 
   2   6   5      156.13      181.35     55.50 o 
   3   6   5       33.54       45.40     48.97 o 
   4   6   5     3638.40     3512.94    162.93 o 
   5   6   5     1539.00     1432.42    208.68 o 
   6   6   5      104.23      170.98     58.80 o 
   7   6   5     2486.45     2484.16    187.14 o 
   8   6   5        8.31        6.05     47.50 o 
   9   6   5       98.25      156.14     55.08 o 
  10   6   5      894.63      742.43    106.66 o 
  11   6   5      698.83      608.36     84.99 o 
  12   6   5       46.10      -30.44     57.77 o 
  13   6   5     2339.21     2288.96    135.47 o 
  14   6   5      185.17      101.12     66.12 o 
 -18   7   5     2500.30     2226.40    141.50 o 
 -17   7   5     2776.74     2712.99    148.10 o 
 -16   7   5     4823.30     5097.00    185.96 o 
 -15   7   5     2336.82     2364.49    154.04 o 
 -14   7   5     4240.69     4259.79    159.47 o 
 -13   7   5     2327.20     2470.42    121.68 o 
 -12   7   5     8211.94     8309.50    252.85 o 
 -11   7   5      559.42      519.63     72.26 o 
 -10   7   5    25569.98    26270.96    506.83 o 
  -9   7   5     2333.25     2326.87    108.36 o 
  -8   7   5    19023.44    19458.71    405.97 o 
  -7   7   5    12797.24    13304.63    371.43 o 
  -6   7   5     8652.49     9045.06    346.70 o 
  -5   7   5     2983.37     2723.20    290.15 o 
  -4   7   5     1562.31     1531.16    191.29 o 
  -3   7   5    15487.78    15760.89    592.49 o 
  -2   7   5     4423.50     4082.15    305.74 o 
  -1   7   5    18490.29    18269.54    479.27 o 
   0   7   5        0.77       42.96     48.78 o 
   1   7   5    23511.63    22453.25    569.79 o 
   2   7   5      457.57      426.18     74.88 o 
   3   7   5    13097.03    12502.02    369.11 o 
   4   7   5     3981.27     3404.45    168.66 o 
   5   7   5     6724.69     6315.59    343.07 o 
   6   7   5    10654.46    10547.93    337.29 o 
   7   7   5     7643.66     6876.38    257.50 o 
   8   7   5    11244.46    11140.53    360.18 o 
   9   7   5      112.65      160.04     72.45 o 
  10   7   5    18405.21    18064.55    513.71 o 
  11   7   5       36.70      -32.79     72.08 o 
  12   7   5     3608.55     3739.87    207.69 o 
  13   7   5     1148.05     1103.44    112.28 o 
 -17   8   5     1008.37     1007.16    106.05 o 
 -16   8   5     5572.66     5346.68    194.91 o 
 -15   8   5     1555.93     1587.33    112.72 o 
 -14   8   5      365.54      510.74     79.07 o 
 -13   8   5     8613.07     8899.23    243.28 o 
 -12   8   5      335.23      289.24     64.11 o 
 -11   8   5     4128.53     4153.91    150.38 o 
 -10   8   5       11.23       88.54     60.12 o 
  -9   8   5     8699.13     9173.45    238.80 o 
  -8   8   5      249.69      228.86     53.86 o 
  -7   8   5     6756.86     7252.01    249.42 o 
  -6   8   5     5152.53     5333.54    207.14 o 
  -5   8   5     3478.83     3415.87    163.79 o 
  -4   8   5    12543.33    12040.30    469.40 o 
  -3   8   5      390.08      401.28     72.86 o 
  -2   8   5     4437.69     4535.04    191.48 o 
  -1   8   5      227.34      267.06     69.38 o 
   0   8   5    10559.34    10483.54    329.33 o 
   1   8   5     2343.77     2095.02    135.10 o 
   2   8   5    10468.63     9361.71    308.22 o 
   3   8   5      299.44      280.21     87.12 o 
   4   8   5    15796.12    14962.19    434.47 o 
   5   8   5     5744.62     5627.03    351.99 o 
   6   8   5     1749.22     1721.96    132.73 o 
   7   8   5     9815.54     8869.82    899.43 o 
   8   8   5      281.91      304.56     87.81 o 
   9   8   5     2691.07     2297.55    202.67 o 
  10   8   5      608.26      524.20    103.34 o 
  11   8   5     4187.77     3611.15    204.90 o 
  12   8   5       93.80        6.48     79.03 o 
 -15   9   5      194.93      161.23     71.03 o 
 -14   9   5      249.61      248.33     79.78 o 
 -13   9   5      127.97      109.22     62.07 o 
 -12   9   5      526.60      639.95     79.76 o 
 -11   9   5      218.04      205.00     72.35 o 
 -10   9   5      326.21      244.90     72.26 o 
  -9   9   5        9.65      -67.91     77.99 o 
  -8   9   5     2476.29     2430.03    118.12 o 
  -7   9   5       72.33      111.33     60.97 o 
  -6   9   5     1546.86     1457.07    114.18 o 
  -5   9   5     2694.16     2711.17    153.05 o 
  -4   9   5      893.33     1015.98    161.75 o 
  -3   9   5     1187.88     1158.43    127.75 o 
  -2   9   5      303.00      210.48     67.03 o 
  -1   9   5      661.93      707.02     93.73 o 
   0   9   5      211.74      169.13     68.99 o 
   1   9   5      393.15      337.12     77.72 o 
   2   9   5      404.89      368.60     79.67 o 
   3   9   5      351.90      307.34    118.19 o 
   4   9   5      556.71      511.11     88.04 o 
   5   9   5       23.36       31.87     62.86 o 
   6   9   5     2546.44     2465.42    162.42 o 
   7   9   5      255.17      292.95     86.36 o 
   8   9   5     3095.87     2895.88    179.08 o 
   9   9   5      217.16      132.05     82.88 o 
  10   9   5      152.08      193.89    164.28 o 
  11   9   5      325.63      182.58     93.77 o 
 -14  10   5      908.14      996.15    101.48 o 
 -13  10   5     4005.27     4297.72    174.08 o 
 -12  10   5      521.73      614.61    106.33 o 
 -11  10   5    10475.00    11111.85    890.11 o 
 -10  10   5      786.41      839.21    104.14 o 
  -9  10   5    13010.29    13077.04    377.74 o 
  -8  10   5     4734.63     4934.00    332.29 o 
  -7  10   5    10437.00    10438.93    355.84 o 
  -6  10   5     7291.92     7014.84    255.14 o 
  -5  10   5     4470.37     4686.07    203.95 o 
  -4  10   5     7460.57     7548.63    272.75 o 
  -3  10   5     2745.65     2972.63    167.15 o 
  -2  10   5     6991.92     6582.87    499.31 o 
  -1  10   5     1328.24     1187.99    117.00 o 
   0  10   5    11975.12    11109.03    363.09 o 
   1  10   5        8.88       49.00     64.88 o 
   2  10   5     9147.07     8698.25    322.15 o 
   3  10   5     1605.03     1497.87    134.15 o 
   4  10   5     6724.74     6633.73    897.48 o 
   5  10   5     7570.14     7103.50    286.50 o 
   6  10   5     7395.33     6960.53    285.72 o 
   7  10   5    12162.87    11458.65    394.05 o 
   8  10   5     1137.38      999.34    148.38 o 
   9  10   5    13334.53    12673.93    425.02 o 
 -12  11   5     3842.41     4145.72    204.88 o 
 -11  11   5        1.37      -96.03     64.02 o 
 -10  11   5     5277.66     5695.75    263.39 o 
  -9  11   5      341.89      318.98    110.80 o 
  -8  11   5     4037.10     4763.57    205.05 o 
  -7  11   5     3443.98     3252.26    141.42 o 
  -6  11   5     4439.34     4273.35    200.12 o 
  -5  11   5     3683.80     3738.05    208.17 o 
  -4  11   5     2647.86     2693.42    183.40 o 
  -3  11   5     4306.81     4252.28    207.44 o 
  -2  11   5     3041.84     3045.87    178.38 o 
  -1  11   5     1053.08      840.38    109.74 o 
   0  11   5      316.34      371.72     90.15 o 
   1  11   5     3192.86     2994.90    183.37 o 
   2  11   5       21.07        9.20     72.75 o 
   3  11   5     5034.75     4574.76    231.39 o 
   4  11   5     1385.29     1482.65    185.22 o 
   5  11   5     2688.42     2245.27    171.30 o 
   6  11   5     4718.25     4762.24    389.57 o 
   7  11   5     1533.96     1389.70    146.39 o 
  -9  12   5      576.04      637.63    104.04 o 
  -8  12   5      123.08      163.24     92.47 o 
  -7  12   5      358.31      373.74     86.84 o 
  -6  12   5      421.59      341.04     70.97 o 
  -5  12   5      119.93      144.62     81.39 o 
  -4  12   5      546.96      637.54    106.05 o 
  -3  12   5        6.48      -24.20     66.30 o 
  -2  12   5     1151.87     1157.08    128.69 o 
  -1  12   5        3.65      -31.10     66.78 o 
   0  12   5      985.83      919.62    147.66 o 
   1  12   5      479.09      642.60    122.61 o 
   2  12   5     3073.42     3123.48    197.39 o 
   3  12   5       95.53       21.32     71.58 o 
   4  12   5      647.35      930.38    133.71 o 
   5  12   5      463.00      440.83    112.09 o 
  -4  13   5     1513.83     1388.36    143.08 o 
  -3  13   5     7399.79     7521.52    541.66 o 
  -2  13   5       47.52       -5.84     78.48 o 
  -1  13   5     7920.35     7999.25    895.84 o 
   0  13   5      136.84      256.44     95.95 o 
 -19   0   6      280.75      298.74     98.94 o 
 -18   0   6     1867.59     2306.40    220.68 o 
 -17   0   6     2396.71     2315.59    190.10 o 
 -16   0   6     9158.06     9397.00    304.66 o 
 -15   0   6     6879.61     6653.43    429.93 o 
 -14   0   6     2305.24     2185.20    127.70 o 
 -13   0   6    28906.71    28432.97    659.17 o 
 -12   0   6      118.77      127.95     50.99 o 
 -11   0   6    12209.18    12254.54    462.95 o 
 -10   0   6     2679.68     2771.24    175.05 o 
  -9   0   6    18098.16    18065.49    992.52 o 
  -8   0   6      250.14      218.67     46.85 o 
  -7   0   6    12639.37    12297.16    339.08 o 
  -6   0   6     1650.03     1580.62    235.54 o 
  -5   0   6    10548.38    11003.14    510.88 o 
  -4   0   6     7706.42     7777.17    235.28 o 
  -3   0   6     6030.84     6350.58    202.36 o 
  -2   0   6    15557.42    15727.88    395.36 o 
  -1   0   6       52.21       50.82     78.63 o 
   0   0   6    23688.56    24499.71    973.00 o 
   1   0   6      165.66      287.08    108.15 o 
   2   0   6    11611.10    12612.79    596.90 o 
   3   0   6     3486.55     3455.61    277.50 o 
   4   0   6    21505.54    21163.47    888.95 o 
   5   0   6    10872.57    11023.97    558.80 o 
   6   0   6     7987.87     8522.56    476.37 o 
   7   0   6    14333.99    14386.68    680.34 o 
   8   0   6     4571.84     4641.10    348.09 o 
   9   0   6     5219.91     5618.24    250.94 o 
  10   0   6     2414.47     2721.32    295.07 o 
  11   0   6     7401.20     7671.07    316.14 o 
  12   0   6     1166.98     1286.78    150.63 o 
  13   0   6    10875.45    11507.98    581.97 o 
  14   0   6     1612.50     2012.87    275.75 o 
 -19   1   6     2672.39     2860.66    413.83 o 
 -18   1   6      378.91      295.51     89.87 o 
 -17   1   6      680.21      682.12    179.28 o 
 -16   1   6     2930.59     2997.36    164.99 o 
 -15   1   6       65.66       57.45     41.61 o 
 -14   1   6      641.94      542.97     54.33 o 
 -13   1   6       56.71       58.64     35.56 o 
 -12   1   6     2446.20     2498.02     88.03 o 
 -11   1   6      577.09      684.44     62.02 o 
 -10   1   6    10563.19    10806.96    242.53 o 
  -9   1   6      192.34      188.18     39.15 o 
  -8   1   6     4995.78     5275.28    361.98 o 
  -7   1   6     6063.44     5825.96    203.86 o 
  -6   1   6     2149.51     2267.98    102.92 o 
  -5   1   6      148.23      117.92     33.66 o 
  -4   1   6      563.26      541.39     45.76 o 
  -3   1   6     1007.85     1162.71    168.52 o 
  -2   1   6     5039.83     5118.10    155.28 o 
  -1   1   6     5187.67     5315.71    157.52 o 
   0   1   6     1527.64     1583.92     86.62 o 
   1   1   6    14965.97    15130.64    334.77 o 
   2   1   6     8265.75     8511.83    323.90 o 
   3   1   6     3639.43     4046.25    216.44 o 
   4   1   6     4049.93     3853.95    210.40 o 
   5   1   6     1391.86     1348.83    140.42 o 
   6   1   6     2296.48     2505.15    436.81 o 
   7   1   6     5063.46     4696.14    372.44 o 
   8   1   6     1197.14     1173.92    107.01 o 
   9   1   6      970.47     1090.73    111.16 o 
  10   1   6     4417.07     4585.56    164.49 o 
  11   1   6       75.75       37.25     59.37 o 
  12   1   6     1185.07     1141.32    102.06 o 
  13   1   6     1497.00     1547.99    136.89 o 
 -19   2   6      520.28      568.40    114.91 o 
 -18   2   6     2854.65     2718.89    243.57 o 
 -17   2   6     2489.48     2453.79    160.51 o 
 -16   2   6     1893.31     1731.87    326.64 o 
 -15   2   6     1408.70     1337.95    112.48 o 
 -14   2   6     1262.81     1157.72    101.27 o 
 -13   2   6      990.55     1047.86     80.62 o 
 -12   2   6       78.36       83.94     45.23 o 
 -11   2   6     5620.42     5584.95    143.37 o 
 -10   2   6       77.15      108.02     36.59 o 
  -9   2   6     4980.91     5264.38    270.20 o 
  -8   2   6     3703.90     3961.86    126.54 o 
  -7   2   6     2445.17     2360.83    125.55 o 
  -6   2   6     4547.16     4374.68    366.26 o 
  -5   2   6     1296.68     1102.81     88.53 o 
  -4   2   6     3094.67     3408.24    156.79 o 
  -3   2   6     1975.39     2176.40    101.03 o 
  -2   2   6     6217.04     6388.16    181.07 o 
  -1   2   6      988.99     1160.72     90.00 o 
   0   2   6    14680.90    14451.83    556.12 o 
   1   2   6       91.45      167.31     39.96 o 
   2   2   6    12424.20    11910.04    284.02 o 
   3   2   6     1225.65     1183.95    108.68 o 
   4   2   6      443.67      527.75    164.82 o 
   5   2   6     3535.21     3451.74    202.94 o 
   6   2   6      563.96      493.77     84.77 o 
   7   2   6     1620.07     1681.47    155.57 o 
   8   2   6     1582.03     1531.41    118.26 o 
   9   2   6     5310.09     5480.50    211.93 o 
  10   2   6      115.76      172.46     94.89 o 
  11   2   6     6615.62     6747.96    207.19 o 
  12   2   6      436.91      509.30     98.28 o 
  13   2   6     3427.18     3180.34    180.59 o 
 -18   3   6      646.44      670.61    111.75 o 
 -17   3   6     3849.30     3980.71    247.87 o 
 -16   3   6     3649.17     3779.95    186.70 o 
 -15   3   6     5083.67     5029.77    209.68 o 
 -14   3   6    11320.04    11050.98    272.37 o 
 -13   3   6     3185.06     3083.21    125.75 o 
 -12   3   6    15448.26    14693.83    320.68 o 
 -11   3   6        6.13       58.33     45.13 o 
 -10   3   6     8475.88     8076.58    212.03 o 
  -9   3   6     1836.99     1803.82     93.33 o 
  -8   3   6     7686.45     8089.08    259.36 o 
  -7   3   6     1931.30     1839.84    181.22 o 
  -6   3   6    16082.43    16298.79    426.22 o 
  -5   3   6     8265.88     8328.01    259.47 o 
  -4   3   6     8985.67     9537.40    647.71 o 
  -3   3   6    23833.32    24313.67    585.80 o 
  -2   3   6     5223.73     5538.58    197.15 o 
  -1   3   6    16509.46    16715.52    429.74 o 
   0   3   6      331.12      588.24     72.51 o 
   1   3   6    21200.14    20749.59    441.56 o 
   2   3   6     1784.50     1948.07     99.80 o 
   3   3   6    17793.87    17863.91    395.24 o 
   4   3   6     8338.04     7882.24    254.11 o 
   5   3   6     9289.61     9134.82    208.00 o 
   6   3   6     9903.39    10087.65    290.64 o 
   7   3   6     2807.44     2848.43    149.64 o 
   8   3   6     5303.79     5284.66    207.12 o 
   9   3   6      375.26      418.04     86.09 o 
  10   3   6     7994.30     8249.84    274.91 o 
  11   3   6      813.90      943.28     94.58 o 
  12   3   6    11809.02    11835.23    341.46 o 
  13   3   6      461.09      693.91    120.89 o 
 -18   4   6     1107.88      958.42    197.29 o 
 -17   4   6      862.40      828.11    114.76 o 
 -16   4   6     1186.19     1192.98    100.46 o 
 -15   4   6      648.97      831.38     84.98 o 
 -14   4   6       23.66       41.32     50.57 o 
 -13   4   6     5202.21     5212.14    287.87 o 
 -12   4   6      649.98      600.38     68.30 o 
 -11   4   6     1951.21     1780.01    152.04 o 
 -10   4   6      143.81      127.38     47.57 o 
  -9   4   6     3107.86     3375.10    127.96 o 
  -8   4   6      181.20      196.29     78.31 o 
  -7   4   6      484.11      471.36     94.35 o 
  -6   4   6     1477.07     1777.07    116.68 o 
  -5   4   6      729.80      677.67     80.43 o 
  -4   4   6     2070.32     1982.88    147.29 o 
  -3   4   6     1980.32     2053.82    119.28 o 
  -2   4   6     1192.66     1630.96    168.56 o 
  -1   4   6      170.40      277.39     62.83 o 
   0   4   6     4091.21     4200.23    172.42 o 
   1   4   6        0.51       55.73     48.60 o 
   2   4   6     2535.18     2622.59    134.69 o 
   3   4   6     2314.37     2320.04    104.62 o 
   4   4   6     3351.59     3436.07    128.22 o 
   5   4   6      347.06      352.56     57.68 o 
   6   4   6      336.98      241.27     53.80 o 
   7   4   6     1440.79     1381.79    143.31 o 
   8   4   6     1716.32     1741.50    157.25 o 
   9   4   6     1662.43     1840.40    165.36 o 
  10   4   6      393.07      374.52    108.54 o 
  11   4   6     2023.43     2192.79    186.48 o 
  12   4   6       27.05      -61.55     69.40 o 
  13   4   6     2065.94     1914.46    148.99 o 
 -17   5   6     3519.02     3534.28    161.48 o 
 -16   5   6     1076.99      931.18     96.10 o 
 -15   5   6      646.39      587.65     79.18 o 
 -14   5   6     4914.01     4787.37    168.96 o 
 -13   5   6      928.62      911.81     82.57 o 
 -12   5   6     5505.98     5418.94    188.11 o 
 -11   5   6      443.45      414.65     77.71 o 
 -10   5   6     2522.13     2528.61    115.33 o 
  -9   5   6     1485.64     1615.65     94.42 o 
  -8   5   6     3913.88     4125.80    179.24 o 
  -7   5   6     1309.40     1230.47    102.22 o 
  -6   5   6      709.23      921.82     93.26 o 
  -5   5   6     8497.65     9025.99    284.16 o 
  -4   5   6     4885.29     5487.62    205.24 o 
  -3   5   6     4293.08     4593.59    186.58 o 
  -2   5   6     2031.34     2063.88    125.11 o 
  -1   5   6     8865.23     8720.32    276.36 o 
   0   5   6      918.54     1001.47     96.88 o 
   1   5   6     6403.64     6510.32    229.95 o 
   2   5   6      841.07      896.00     94.47 o 
   3   5   6     4345.34     3997.58    181.96 o 
   4   5   6     1996.25     1861.16    121.70 o 
   5   5   6     2475.03     2457.29    140.45 o 
   6   5   6     2165.29     1869.79    242.73 o 
   7   5   6      300.85      295.74     70.76 o 
   8   5   6     4948.10     4477.59    200.61 o 
   9   5   6     1033.07     1128.44    223.36 o 
  10   5   6     2092.12     2012.39    178.07 o 
  11   5   6       69.75        3.68     87.57 o 
  12   5   6     6462.46     6833.75    275.87 o 
 -17   6   6     1628.94     1498.01    117.87 o 
 -16   6   6     3890.78     4110.39    237.18 o 
 -15   6   6     5891.36     5764.21    236.59 o 
 -14   6   6     4328.20     4315.06    163.44 o 
 -13   6   6     7393.98     7114.65    213.90 o 
 -12   6   6       93.51       47.88     65.38 o 
 -11   6   6    10798.89    10671.96    325.25 o 
 -10   6   6      292.80      438.94    128.98 o 
  -9   6   6     6742.14     7407.21    209.36 o 
  -8   6   6     6743.95     6856.53    532.40 o 
  -7   6   6     8227.42     8860.45    287.82 o 
  -6   6   6     5815.13     6277.66    231.48 o 
  -5   6   6     4783.46     5370.40    286.73 o 
  -4   6   6     9907.54     9956.09    308.59 o 
  -3   6   6     6639.02     7205.79    293.79 o 
  -2   6   6    19091.29    19127.27    500.76 o 
  -1   6   6     3404.45     3678.00    169.52 o 
   0   6   6    16563.26    16600.88    552.59 o 
   1   6   6      752.92      810.82     91.39 o 
   2   6   6    21795.79    21178.22    766.95 o 
   3   6   6     2118.50     1967.60    191.00 o 
   4   6   6     6982.83     6515.98    413.70 o 
   5   6   6     7634.56     7518.73    589.68 o 
   6   6   6     4446.38     3841.10    261.95 o 
   7   6   6     3228.76     3382.41    251.19 o 
   8   6   6      872.00      827.47    105.63 o 
   9   6   6     9679.09     9304.92    374.46 o 
  10   6   6      303.07      427.09     94.57 o 
  11   6   6    14635.61    14573.47    765.93 o 
 -16   7   6       88.68       10.64     62.56 o 
 -15   7   6     1038.79     1128.77    101.79 o 
 -14   7   6      371.04      340.19     70.94 o 
 -13   7   6      226.91      159.40     61.41 o 
 -12   7   6      726.25      801.64    103.07 o 
 -11   7   6        0.51        7.16     59.19 o 
 -10   7   6      362.81      353.26     77.46 o 
  -9   7   6        5.05      -18.63     47.10 o 
  -8   7   6      372.37      319.49     78.36 o 
  -7   7   6       11.11       40.31     55.72 o 
  -6   7   6      808.09      818.49     93.35 o 
  -5   7   6     2015.17     2090.34    134.90 o 
  -4   7   6     2250.09     2336.79    143.09 o 
  -3   7   6     2180.67     2204.69    136.81 o 
  -2   7   6      399.90      494.96     81.24 o 
  -1   7   6     3432.03     3437.30    166.91 o 
   0   7   6      679.58      810.65     96.01 o 
   1   7   6     2532.54     2515.64    149.01 o 
   2   7   6      597.25      581.92    105.79 o 
   3   7   6      587.16      424.77     79.00 o 
   4   7   6       38.48        9.73     56.74 o 
   5   7   6       48.42       66.23     62.72 o 
   6   7   6      621.87      566.09     92.35 o 
   7   7   6       89.42      115.90    112.38 o 
   8   7   6      749.51      557.35     97.80 o 
   9   7   6       10.81       24.49     75.33 o 
  10   7   6      570.06      625.35    109.43 o 
 -15   8   6     2034.35     2090.97    130.54 o 
 -14   8   6      740.81      753.07     90.07 o 
 -13   8   6     5049.06     4763.30    216.22 o 
 -12   8   6        4.62      -26.32     62.09 o 
 -11   8   6     6555.69     6184.34    241.07 o 
 -10   8   6        3.83       17.06     63.82 o 
  -9   8   6     5012.77     5173.32    211.86 o 
  -8   8   6      343.60      473.47     88.64 o 
  -7   8   6     4550.28     4803.08    240.68 o 
  -6   8   6      671.63      805.09    202.87 o 
  -5   8   6     3142.67     3062.06    162.38 o 
  -4   8   6     1870.24     1961.24    134.16 o 
  -3   8   6     2427.18     2283.61    207.01 o 
  -2   8   6     4223.42     3795.58    182.61 o 
  -1   8   6      105.76      209.41     70.01 o 
   0   8   6     4729.00     4312.65    248.59 o 
   1   8   6      980.74     1098.65    151.70 o 
   2   8   6     7154.87     7074.96    268.76 o 
   3   8   6     1642.14     1641.36    133.30 o 
   4   8   6     4454.58     3891.04    194.41 o 
   5   8   6     4370.63     4023.52    201.43 o 
   6   8   6     2767.63     2714.87    171.11 o 
   7   8   6     2564.64     2570.09    246.82 o 
   8   8   6      874.00      847.83    168.25 o 
   9   8   6     2121.61     2253.76    165.93 o 
 -13   9   6      551.81      474.83     99.38 o 
 -12   9   6     8553.71     8345.33    377.76 o 
 -11   9   6      108.85      -10.15     68.38 o 
 -10   9   6    10729.84    11045.60    596.90 o 
  -9   9   6     1782.68     1778.88    160.95 o 
  -8   9   6    10400.61    10755.33    280.75 o 
  -7   9   6     1971.13     2212.63    148.22 o 
  -6   9   6     2973.67     3100.46    167.48 o 
  -5   9   6     5087.70     4851.26    212.59 o 
  -4   9   6     5235.72     5297.00    222.85 o 
  -3   9   6     3887.88     4029.86    284.69 o 
  -2   9   6     1845.56     1807.16    139.37 o 
  -1   9   6    15892.25    14970.31    626.09 o 
   0   9   6        1.46       26.98     61.34 o 
   1   9   6    17713.41    17468.57    504.62 o 
   2   9   6     3952.18     3986.31    355.21 o 
   3   9   6     7394.72     7184.30    728.40 o 
   4   9   6     6667.83     6274.54    261.56 o 
   5   9   6     5511.68     5276.61    243.04 o 
   6   9   6     5325.14     5540.30    296.92 o 
   7   9   6     3638.84     3601.26    204.06 o 
   8   9   6     6327.82     6229.52    418.14 o 
 -11  10   6      738.02      985.14    128.37 o 
 -10  10   6        1.99      -63.79     68.09 o 
  -9  10   6       31.66      118.25     71.69 o 
  -8  10   6      103.55      128.15     86.00 o 
  -7  10   6      919.23      966.13    112.14 o 
  -6  10   6       78.46       44.86     69.47 o 
  -5  10   6      695.73      654.75    102.65 o 
  -4  10   6       19.59       90.69     70.17 o 
  -3  10   6      324.82      312.73     86.78 o 
  -2  10   6      413.03      504.20     99.48 o 
  -1  10   6      178.19      198.31     81.50 o 
   0  10   6       26.91       82.30     73.25 o 
   1  10   6      199.39      208.80    171.37 o 
   2  10   6      766.89      777.71    113.96 o 
   3  10   6      235.18      348.80     92.35 o 
   4  10   6      339.21      248.35    118.23 o 
   5  10   6      381.43      411.40    102.66 o 
   6  10   6     1408.20     1334.60    159.46 o 
  -8  11   6      984.66      950.79    116.36 o 
  -7  11   6      772.51      974.22    111.61 o 
  -6  11   6     4856.04     4898.46    225.07 o 
  -5  11   6     1480.24     1566.44    140.11 o 
  -4  11   6     1429.79     1311.60    132.23 o 
  -3  11   6     4604.14     4476.82    223.01 o 
  -2  11   6      497.82      285.87    116.76 o 
  -1  11   6     1645.06     1625.66    267.37 o 
   0  11   6       20.76      -83.14     68.46 o 
   1  11   6     4983.87     4737.70    238.45 o 
   2  11   6       61.72       97.76     80.94 o 
   3  11   6     5097.13     5032.64    257.56 o 
 -17   1   7     5270.85     4917.59    267.55 o 
 -16   1   7     2634.96     2600.89    282.79 o 
 -15   1   7     2229.79     2155.23    200.45 o 
 -14   1   7     5766.07     6205.80    330.67 o 
 -13   1   7      435.95      429.43    111.16 o 
 -12   1   7     8130.73     8115.95    371.54 o 
 -11   1   7       26.42      128.37     83.71 o 
 -10   1   7     7664.55     7767.07    247.97 o 
  -9   1   7      106.66      119.07     41.82 o 
  -8   1   7    10773.80    11351.17    306.56 o 
  -7   1   7     1054.15      984.69     96.44 o 
  -6   1   7     5071.17     4818.11    192.02 o 
  -5   1   7     8324.48     8286.52    227.87 o 
  -4   1   7     4378.57     4607.33    227.26 o 
  -3   1   7     9741.52     9819.06    361.40 o 
  -2   1   7      207.80      313.75     89.10 o 
  -1   1   7    15884.92    16488.46    529.20 o 
   0   1   7      157.82      282.31     90.33 o 
   1   1   7    10842.00    10706.51    400.80 o 
   2   1   7      264.98      322.47     99.17 o 
   3   1   7     7331.99     8263.88    347.60 o 
   4   1   7      743.55      934.07    136.72 o 
   5   1   7     6143.55     5835.54    288.50 o 
   6   1   7     2433.04     2518.21    201.34 o 
   7   1   7     3750.52     3769.89    198.22 o 
   8   1   7     6855.25     7087.21    253.36 o 
   9   1   7     1357.05     1470.75    112.25 o 
  10   1   7    10232.41    10170.69    275.63 o 
  11   1   7       75.36       39.17     71.62 o 
 -17   2   7     1426.97     1498.64    191.76 o 
 -16   2   7     1513.59     1641.30    132.34 o 
 -15   2   7     4157.79     4281.31    338.87 o 
 -14   2   7     1750.71     1922.31    194.08 o 
 -13   2   7     3431.08     3650.52    242.75 o 
 -12   2   7       21.29       -5.66     58.66 o 
 -11   2   7     7384.31     7844.98    219.23 o 
 -10   2   7       76.42      116.78     53.61 o 
  -9   2   7     3153.19     3316.79    132.22 o 
  -8   2   7      934.27     1005.34    101.99 o 
  -7   2   7     8597.47     8936.17    287.75 o 
  -6   2   7     1235.23     1319.00    189.50 o 
  -5   2   7     5950.18     5648.30    211.39 o 
  -4   2   7     9592.43    10311.77    310.28 o 
  -3   2   7     1473.37     1790.94    114.98 o 
  -2   2   7    15637.55    15860.15   1027.75 o 
  -1   2   7       18.45      206.37     87.15 o 
   0   2   7     9958.28    10125.10    513.40 o 
   1   2   7     2063.69     2053.14    188.15 o 
   2   2   7    14079.84    13275.83    466.56 o 
   3   2   7       92.56       45.14     77.89 o 
   4   2   7     6261.32     6253.24    300.78 o 
   5   2   7     1959.94     2308.34    191.16 o 
   6   2   7     8801.38     8529.47    275.93 o 
   7   2   7     2849.33     2959.81    167.36 o 
   8   2   7      945.87     1115.12    118.87 o 
   9   2   7     6528.51     6679.28    347.33 o 
  10   2   7       13.94       59.21     68.44 o 
 -16   3   7        3.21       30.53     74.66 o 
 -15   3   7       74.02      220.18    107.35 o 
 -14   3   7      340.79      411.54     94.43 o 
 -13   3   7      446.58      282.76     80.70 o 
 -12   3   7       41.84      -18.45     59.56 o 
 -11   3   7      996.06      959.15     84.63 o 
 -10   3   7      262.42      274.12     83.60 o 
  -9   3   7       83.80       80.83     50.81 o 
  -8   3   7       49.86      102.99     61.15 o 
  -7   3   7      334.29      373.50     78.49 o 
  -6   3   7     1446.73     1557.42    116.85 o 
  -5   3   7      129.96      172.99     66.04 o 
  -4   3   7      288.41      275.89     69.87 o 
  -3   3   7      267.28      339.72     70.42 o 
  -2   3   7      210.39      388.46    126.27 o 
  -1   3   7      272.58      394.39     81.23 o 
   0   3   7      712.60      766.95    173.67 o 
   1   3   7       35.23      120.93    111.26 o 
   2   3   7        3.99      -17.92     74.88 o 
   3   3   7        7.56        9.35     73.05 o 
   4   3   7      160.80      179.71     72.18 o 
   5   3   7        5.00      -59.69     59.21 o 
   6   3   7      729.46      740.20    124.76 o 
   7   3   7      188.99      249.58     83.87 o 
   8   3   7       80.14       94.79     79.18 o 
   9   3   7       71.78       43.72     80.50 o 
  10   3   7      964.48     1224.22    130.08 o 
 -16   4   7     3160.40     2578.10    168.58 o 
 -15   4   7     4513.59     4372.54    374.16 o 
 -14   4   7       63.86      160.77    126.01 o 
 -13   4   7     5681.02     5550.09    289.65 o 
 -12   4   7     1125.97     1154.00    114.05 o 
 -11   4   7     4501.13     4997.60    204.74 o 
 -10   4   7       10.30       -1.82     71.41 o 
  -9   4   7    13750.76    13877.88    402.02 o 
  -8   4   7     1186.36     1542.33    161.76 o 
  -7   4   7    12740.33    14024.59    402.84 o 
  -6   4   7     4574.38     4878.21    204.15 o 
  -5   4   7     7727.06     7950.61    271.38 o 
  -4   4   7     8920.15     9664.99    306.27 o 
  -3   4   7     4313.17     4526.54    502.69 o 
  -2   4   7     8012.37     8124.72    273.19 o 
  -1   4   7     1231.32     1250.13    108.07 o 
   0   4   7     9791.92    10572.61    736.69 o 
   1   4   7      155.10      232.41     90.52 o 
   2   4   7     6353.18     6242.37    433.03 o 
   3   4   7     5287.41     5161.99    399.70 o 
   4   4   7     4145.53     4569.49    387.42 o 
   5   4   7     3045.79     2710.43    312.56 o 
   6   4   7     2885.55     3060.49    339.07 o 
   7   4   7     6290.46     5802.42    443.93 o 
   8   4   7     4437.62     3640.26    365.81 o 
   9   4   7    11365.79    10936.44    642.56 o 
 -15   5   7     1538.91     1585.78    204.49 o 
 -14   5   7     2970.53     2835.79    173.49 o 
 -13   5   7       96.41      133.36     76.76 o 
 -12   5   7     5828.86     6226.83    243.59 o 
 -11   5   7      710.92      797.36    101.24 o 
 -10   5   7     3721.95     4141.25    166.24 o 
  -9   5   7     1557.63     1644.79    131.66 o 
  -8   5   7     5416.85     5586.69    237.32 o 
  -7   5   7      952.30      962.46    104.97 o 
  -6   5   7     7926.31     8438.15    290.31 o 
  -5   5   7     3119.87     3681.29    180.41 o 
  -4   5   7     4757.24     4737.33    203.58 o 
  -3   5   7     9382.39    10111.01    321.99 o 
  -2   5   7      213.64      188.36     69.45 o 
  -1   5   7     6015.99     6159.95    235.95 o 
   0   5   7      611.82      729.71    157.83 o 
   1   5   7     2795.79     2676.03    481.47 o 
   2   5   7       45.37      154.07     90.15 o 
   3   5   7     3852.85     3642.55    362.39 o 
   4   5   7      507.58      619.58    191.83 o 
   5   5   7     4821.10     4635.03    406.14 o 
   6   5   7     4355.31     3701.37    376.31 o 
   7   5   7     4100.99     4808.24    437.58 o 
   8   5   7     7153.64     6936.48    511.88 o 
   9   5   7     1813.75     1440.16    283.79 o 
 -14   6   7      108.51       50.07    117.24 o 
 -13   6   7     2623.69     2588.04    166.85 o 
 -12   6   7        4.77       -7.91     75.22 o 
 -11   6   7      229.02      108.75     75.21 o 
 -10   6   7      913.33      706.36    152.84 o 
  -9   6   7      194.29      179.12     61.07 o 
  -8   6   7       11.93      -81.79     54.52 o 
  -7   6   7      144.40      171.36     74.71 o 
  -6   6   7       11.71      -12.19     62.78 o 
  -5   6   7      333.79      394.01     85.38 o 
  -4   6   7     1040.39      902.93    103.65 o 
  -3   6   7       17.23       70.38     81.35 o 
  -2   6   7     1247.00     1271.11    117.08 o 
  -1   6   7      937.57     1063.54    134.92 o 
   0   6   7      128.61      113.97     65.38 o 
   1   6   7       79.38       95.20     65.49 o 
   2   6   7       41.97        4.98     89.35 o 
   3   6   7      125.33      139.07     67.05 o 
   4   6   7     1637.80     1431.40    125.85 o 
   5   6   7      123.81     -101.42    128.30 o 
   6   6   7      548.11      560.50    211.83 o 
   7   6   7     1072.43      966.24    243.25 o 
   8   6   7        1.74       65.58    156.50 o 
 -13   7   7      224.79      192.11     94.01 o 
 -12   7   7     3479.05     3831.94    197.59 o 
 -11   7   7       87.35      129.66     78.07 o 
 -10   7   7     7900.08     8343.21    289.04 o 
  -9   7   7       45.41       74.37     59.03 o 
  -8   7   7    13300.72    13808.44    412.14 o 
  -7   7   7     3409.94     3392.56    180.97 o 
  -6   7   7     9163.81     9699.86    359.23 o 
  -5   7   7     2381.94     2424.63    157.83 o 
  -4   7   7      682.25      720.99    102.53 o 
  -3   7   7     8449.27     8384.64    297.51 o 
  -2   7   7     2185.63     2052.63    143.08 o 
  -1   7   7    10121.42     9613.12    360.05 o 
   0   7   7      134.57      121.74     73.25 o 
   1   7   7    14087.14    13190.65    404.16 o 
   2   7   7      995.20     1072.05    124.05 o 
   3   7   7     6162.08     5779.76    242.52 o 
   4   7   7     1854.31     1774.65    143.51 o 
   5   7   7     2912.77     3099.69    182.80 o 
   6   7   7     2734.39     2822.36    364.80 o 
   7   7   7     3928.40     4205.54    438.00 o 
 -11   8   7     3053.11     2865.70    242.87 o 
 -10   8   7      622.72      576.21    100.45 o 
  -9   8   7     2890.43     3610.17    339.01 o 
  -8   8   7       76.83       92.14    106.47 o 
  -7   8   7     2549.81     2650.95    165.98 o 
  -6   8   7      766.17      801.19    126.85 o 
  -5   8   7     6871.27     6918.96    270.26 o 
  -4   8   7     5559.73     5676.80    239.12 o 
  -3   8   7     2176.90     2474.43    258.24 o 
  -2   8   7     6049.02     5974.18    654.13 o 
  -1   8   7      500.27      564.35    100.22 o 
   0   8   7     5237.57     5421.13    283.29 o 
   1   8   7        2.17      100.36     76.16 o 
   2   8   7     1277.23     1268.36    128.39 o 
   3   8   7       55.14      -34.60     66.06 o 
   4   8   7     3994.36     3809.67    261.01 o 
   5   8   7      854.21      656.30    112.12 o 
  -9   9   7       10.51       -1.15     76.93 o 
  -8   9   7       39.74       57.73    100.83 o 
  -7   9   7      299.65      428.22    193.83 o 
  -6   9   7       67.35       92.80     75.25 o 
  -5   9   7      251.68      331.76     93.45 o 
  -4   9   7      533.25      596.02    155.66 o 
  -3   9   7     1182.98     1201.24    129.81 o 
  -2   9   7      310.50      386.65     93.62 o 
  -1   9   7     2617.88     2456.63    170.74 o 
   0   9   7       82.66       50.99     75.21 o 
   1   9   7      714.94      830.95    116.85 o 
   2   9   7      105.54      151.10     83.65 o 
   3   9   7      438.11      425.18     99.90 o 
  -5  10   7     2308.19     2281.15    165.24 o 
  -4  10   7     6218.54     6195.73    274.43 o 
  -3  10   7      509.61      583.75    109.16 o 
  -2  10   7     7909.54     7757.21    305.44 o 
  -1  10   7       13.91      251.79    110.26 o 
  -7   0   8     4074.56     4506.34    337.76 o 
  -6   0   8     4407.16     4499.36    339.57 o 
  -5   0   8     3667.31     4097.36    328.18 o 
  -4   0   8     9104.86     9501.32    533.55 o 
  -3   0   8     2124.73     2129.09    255.31 o 
  -2   0   8    10227.83    10658.56    584.70 o 
  -1   0   8      304.15      390.99    153.36 o 
   0   0   8     8299.64     8849.62    536.54 o 
   1   0   8      675.04      588.86    194.60 o 
   2   0   8     2411.15     2277.89    283.50 o 
   3   0   8       65.29      153.52    138.86 o 
   4   0   8     5721.82     5304.85    418.76 o 
   5   0   8     2022.43     2016.36    282.27 o 
   6   0   8     3263.25     3519.44    365.53 o 
   7   0   8    12048.41    12468.80    697.28 o 
 -11   1   8      201.91       74.72     95.15 o 
 -10   1   8     1021.76     1135.72    145.47 o 
  -9   1   8       62.44      117.49     70.32 o 
  -8   1   8     3058.46     3242.52    282.96 o 
  -7   1   8     3594.49     3415.88    291.70 o 
  -6   1   8     3486.42     4357.04    336.30 o 
  -5   1   8     3576.46     3752.62    314.14 o 
  -4   1   8       32.59      132.17    107.79 o 
  -3   1   8     2121.56     2024.54    176.27 o 
  -2   1   8     1317.18     1363.42    195.18 o 
  -1   1   8      593.45      733.89    154.50 o 
   0   1   8      998.40     1187.09    240.02 o 
   1   1   8     6932.23     6298.62    315.10 o 
   2   1   8        8.27       78.27     96.51 o 
   3   1   8     3826.09     4212.27    610.13 o 
   4   1   8     1521.14     1791.89    191.43 o 
   5   1   8      317.36      527.27    211.90 o 
   6   1   8     1767.12     1992.25    208.69 o 
   7   1   8      378.76      431.18    101.49 o 
 -14   2   8       45.24       41.03    105.41 o 
 -13   2   8      802.21      675.38    139.21 o 
 -12   2   8        4.40       25.91     69.77 o 
 -11   2   8     3035.83     3176.38    170.07 o 
 -10   2   8      287.11      215.77     67.33 o 
  -9   2   8     4746.90     5340.86    232.55 o 
  -8   2   8      460.00      652.76    163.18 o 
  -7   2   8     4254.80     4413.28    333.41 o 
  -6   2   8     2087.69     2162.95    247.24 o 
  -5   2   8      616.09      597.66    172.25 o 
  -4   2   8     1389.60     1678.30    231.61 o 
  -3   2   8       34.97       60.06    119.88 o 
  -2   2   8     1397.27     1316.68    224.85 o 
  -1   2   8        7.36      -34.40     75.24 o 
   0   2   8     3988.84     3854.51    248.99 o 
   1   2   8        1.48       39.49     89.50 o 
   2   2   8     6559.74     6508.61    327.03 o 
   3   2   8      210.00      183.91    106.19 o 
   4   2   8     2488.59     2493.56    216.90 o 
   5   2   8     3447.45     3353.66    252.56 o 
   6   2   8     1579.53     1669.71    261.34 o 
 -13   3   8     1354.32     1464.90    132.90 o 
 -12   3   8     6879.30     7200.93    728.23 o 
 -11   3   8      386.63      411.05     75.67 o 
 -10   3   8     8132.78     8998.84    261.80 o 
  -9   3   8      888.96      934.36    111.71 o 
  -8   3   8     5755.84     5603.20    234.28 o 
  -7   3   8     1772.33     2220.66    252.95 o 
  -6   3   8     4783.33     5270.39    373.02 o 
  -5   3   8     2662.86     2333.65    260.77 o 
  -4   3   8     2893.83     2835.28    289.08 o 
  -3   3   8    10117.28    10456.83    579.41 o 
  -2   3   8     1600.02     1563.63    238.76 o 
  -1   3   8     6184.00     7871.13    504.42 o 
   0   3   8        2.06      126.49    136.38 o 
   1   3   8     5962.78     6165.89    453.35 o 
   2   3   8      245.34      283.52    163.85 o 
   3   3   8     9126.96     9122.77    585.64 o 
   4   3   8     1861.70     1686.52    275.16 o 
   5   3   8     9124.28     9918.21    622.03 o 
   6   3   8     6480.03     6324.83    488.87 o 
 -12   4   8      677.34      736.73    194.84 o 
 -11   4   8      757.21      729.24    104.51 o 
 -10   4   8        0.64      -68.60     54.76 o 
  -9   4   8     1879.46     1837.55    145.82 o 
  -8   4   8      177.22      214.15     83.16 o 
  -7   4   8      693.75      768.10    106.80 o 
  -6   4   8     1951.47     2339.33    178.54 o 
  -5   4   8      459.85      637.89    174.59 o 
  -4   4   8     1492.27     1612.20    238.10 o 
  -3   4   8      415.42      592.42    173.08 o 
  -2   4   8      691.04      621.45    180.42 o 
  -1   4   8      128.39      109.89    130.18 o 
   0   4   8     1067.20      854.89    212.43 o 
   1   4   8      135.54        9.89    126.56 o 
   2   4   8      834.37      993.02    234.82 o 
   3   4   8      259.89      418.23    182.17 o 
   4   4   8     2037.43     2004.68    303.26 o 
   5   4   8      258.77      344.78    186.92 o 
 -11   5   8      570.31      639.76    104.09 o 
 -10   5   8     2099.95     2394.63    134.25 o 
  -9   5   8       68.32       18.87     74.73 o 
  -8   5   8     2968.34     3250.86    182.64 o 
  -7   5   8      443.17      482.74    100.16 o 
  -6   5   8      865.49      983.01    115.69 o 
  -5   5   8     3662.63     3871.08    352.62 o 
  -4   5   8     1181.49     1138.58    120.99 o 
  -3   5   8     1829.63     2000.01    271.97 o 
  -2   5   8       21.36      -81.83    109.24 o 
  -1   5   8     2467.87     2854.09    317.15 o 
   0   5   8      152.74       28.41    125.94 o 
   1   5   8     1733.26     1743.46    273.25 o 
   2   5   8      435.47      634.18    205.96 o 
   3   5   8     3380.00     2562.68    334.89 o 
   4   5   8     1124.09     1176.44    259.60 o 
 -10   6   8       54.97      148.48     83.69 o 
  -9   6   8     7430.50     7744.86    639.61 o 
  -8   6   8     1544.18     1577.48    141.83 o 
  -7   6   8     8830.21     8441.94    307.42 o 
  -6   6   8     2582.27     2769.70    229.53 o 
  -5   6   8     1528.25     1779.92    144.68 o 
  -4   6   8     4741.00     5099.61    424.22 o 
  -3   6   8      492.18      555.41     99.87 o 
  -2   6   8     5361.02     5797.55    248.94 o 
  -1   6   8      283.93      363.56    167.10 o 
   0   6   8     5105.48     5085.22    431.09 o 
   1   6   8      470.09      633.08    207.01 o 
   2   6   8    11261.51    10809.32    669.34 o 
   3   6   8      570.09      498.59    206.84 o 
  -8   7   8      488.86      572.95    106.69 o 
  -7   7   8       92.82      107.80    161.11 o 
  -6   7   8      204.25      236.44     88.56 o 
  -5   7   8       19.88      -22.20     75.39 o 
  -4   7   8      540.87      640.39    125.07 o 
  -3   7   8       61.71       97.62     81.26 o 
  -2   7   8        8.86       76.32     78.27 o 
  -1   7   8      695.98      768.56    173.11 o 
   0   7   8       16.58       -0.38    146.66 o 
  -8   1   9     4388.64     4251.53    349.45 o 
  -7   1   9      870.49      846.46    199.35 o 
  -6   1   9     2603.66     3069.18    317.83 o 
  -5   1   9     2745.16     2848.94    310.45 o 
  -4   1   9     2486.70     2113.87    282.98 o 
  -3   1   9     2193.22     2544.61    248.48 o 
  -2   1   9      742.06      774.19    145.38 o 
  -1   1   9     5186.25     5115.69    475.97 o 
  -7   2   9     3908.46     3354.65    330.22 o 
  -6   2   9      490.01      615.68    187.18 o 
  -5   2   9     2535.08     2925.59    321.76 o 
  -4   2   9     1352.25     1684.21    266.15 o 
  -3   2   9     2286.36     2423.89    304.17 o 
  -2   2   9     3400.17     3546.11    359.29 o 
  -1   2   9      661.68      919.22    230.77 o 
  -4   3   9       41.74       58.55    142.10 o 
                                                 
